# Supplementary material for: Monsoonal imprint on late Quaternary landscapes of the Rub’ al Khali Desert
Source: Commun Earth Environ. 2025 Apr 3;6(1):255. doi: 10.1038/s43247-025-02224-1 (PMC11968403; doi:10.1038/s43247-025-02224-1)
Supplement: Supplementary file 4 — Supplementary Data 1-4 [file 43247_2025_2224_MOESM4_ESM.xlsx]

## Sheet: Supplementary data 1
Site name	Region	Country	Sample name	Latitude	Longitude	Landform	Material sampled	Lab code	Signal	Protocol	Mineral dated	Number of aliquots (per sample)	Aliquot size	Grain size (um)	Preheat (°C)	Dose recovery test	Quality checks completed	Fading	De (Gy)	De error	Overdispersion (%)	Overdispersion error (%)	De determination (e.g. age model)	Partial bleaching addressed?	Internal K content (%)	Internal K error (%)	Dose rate method	K (%)	K error	Th (ppm)	Th error	U (ppm)	U error	Water content (%)	Water error (%)	Water content ref/method	Cosmic dose (Gy ka-1)	Cosmic dose error (Gy ka-1)	Cosmic ref/method	D (Gy ka-1)	D error	Age (yr)	Error	Reference
Khuwaymah	ASC	Oman	KHW 4	21.2844	59.0778	Lacustrine	Interdunal palaeosol		IRSL	MAAD	Feldspar			100-150				Signal stability investigated with storage tests of samples for at least 1 year. No observed decrease in intensities of irradiated and non irradiated subsamples and no indiaction of age underestimation when compared to geological evidence and dust records from Arabian Sea	7.15	0.6				Compared to De in modern aeolian sediment from Wahiba Sands and comparison of De to illumination time	12.5	0.05	ICP-MS, GS	0.92	0.02	1.77	0.08	1.19	0.04	5	1				Aitken (1985)	1.99	0.14	3600	400	Preusser, F., Radies, D., Driehorst, F. and Matter, A., 2005. Late Quaternary history of the coastal Wahiba sands, Sultanate of Oman. Journal of Quaternary Science: Published for the Quaternary Research Association, 20(4), pp.395-405.
Qahid	ASC	Oman	QAT 0	21.1612	58.9264	Lacustrine	Colluvium		IRSL	MAAD	Feldspar			100-150				Signal stability investigated with storage tests of samples for at least 1 year. No observed decrease in intensities of irradiated and non irradiated subsamples and no indiaction of age underestimation when compared to geological evidence and dust records from Arabian Sea	1.2	0.1				Compared to De in modern aeolian sediment from Wahiba Sands and comparison of De to illumination time	12.5	0.05	ICP-MS, GS	0.9	0.02	1.22	0.06	0.99	0.03	5	1				Aitken (1985)	1.81	0.08	600	100	Preusser, F., Radies, D., Driehorst, F. and Matter, A., 2005. Late Quaternary history of the coastal Wahiba sands, Sultanate of Oman. Journal of Quaternary Science: Published for the Quaternary Research Association, 20(4), pp.395-405.
Qahid	ASC	Oman	QAT 1	21.1612	58.9264	Lacustrine	Interdunal palaeosol		IRSL	MAAD	Feldspar			100-150				Signal stability investigated with storage tests of samples for at least 1 year. No observed decrease in intensities of irradiated and non irradiated subsamples and no indiaction of age underestimation when compared to geological evidence and dust records from Arabian Sea	12.1	1.6				Compared to De in modern aeolian sediment from Wahiba Sands and comparison of De to illumination time	12.5	0.05	ICP-MS, GS	0.97	0.02	1.05	0.05	1.92	0.07	5	1				Aitken (1985)	2.11	0.08	5800	800	Preusser, F., Radies, D., Driehorst, F. and Matter, A., 2005. Late Quaternary history of the coastal Wahiba sands, Sultanate of Oman. Journal of Quaternary Science: Published for the Quaternary Research Association, 20(4), pp.395-405.
Qahid	ASC	Oman	QAT 2	21.1612	58.9264	Lacustrine	Interdunal palaeosol		IRSL	MAAD	Feldspar			100-150				Signal stability investigated with storage tests of samples for at least 1 year. No observed decrease in intensities of irradiated and non irradiated subsamples and no indiaction of age underestimation when compared to geological evidence and dust records from Arabian Sea	12.2	1				Compared to De in modern aeolian sediment from Wahiba Sands and comparison of De to illumination time	12.5	0.05	ICP-MS, GS	1.02	0.02	1.1	0.05	1.92	0.07	5	1				Aitken (1985)	2.16	0.08	5700	500	Preusser, F., Radies, D., Driehorst, F. and Matter, A., 2005. Late Quaternary history of the coastal Wahiba sands, Sultanate of Oman. Journal of Quaternary Science: Published for the Quaternary Research Association, 20(4), pp.395-405.
Qahid	ASC	Oman	QAT 3	21.1612	58.9264	Lacustrine	Interdunal palaeosol		IRSL	MAAD	Feldspar			100-150				Signal stability investigated with storage tests of samples for at least 1 year. No observed decrease in intensities of irradiated and non irradiated subsamples and no indiaction of age underestimation when compared to geological evidence and dust records from Arabian Sea	13.3	1.2				Compared to De in modern aeolian sediment from Wahiba Sands and comparison of De to illumination time	12.5	0.05	ICP-MS, GS	1.03	0.02	1.09	0.05	1.75	0.06	5	1				Aitken (1985)	2.11	0.08	6300	600	Preusser, F., Radies, D., Driehorst, F. and Matter, A., 2005. Late Quaternary history of the coastal Wahiba sands, Sultanate of Oman. Journal of Quaternary Science: Published for the Quaternary Research Association, 20(4), pp.395-405.
Qahid	ASC	Oman	QAT 4	21.1612	58.9264	Lacustrine	Interdunal palaeosol		IRSL	MAAD	Feldspar			100-150				Signal stability investigated with storage tests of samples for at least 1 year. No observed decrease in intensities of irradiated and non irradiated subsamples and no indiaction of age underestimation when compared to geological evidence and dust records from Arabian Sea	14.2	1.7				Compared to De in modern aeolian sediment from Wahiba Sands and comparison of De to illumination time	12.5	0.05	ICP-MS, GS	1.08	0.02	1.11	0.05	1.76	0.06	5	1				Aitken (1985)	2.16	0.08	6600	800	Preusser, F., Radies, D., Driehorst, F. and Matter, A., 2005. Late Quaternary history of the coastal Wahiba sands, Sultanate of Oman. Journal of Quaternary Science: Published for the Quaternary Research Association, 20(4), pp.395-405.
Qahid	ASC	Oman	QAT 5	21.1612	58.9264	Lacustrine	Interdunal palaeosol		IRSL	MAAD	Feldspar			100-150				Signal stability investigated with storage tests of samples for at least 1 year. No observed decrease in intensities of irradiated and non irradiated subsamples and no indiaction of age underestimation when compared to geological evidence and dust records from Arabian Sea	11	0.7				Compared to De in modern aeolian sediment from Wahiba Sands and comparison of De to illumination time	12.5	0.05	ICP-MS, GS	1.02	0.02	1.08	0.05	1.58	0.05	5	1				Aitken (1985)	2.05	0.08	5400	400	Preusser, F., Radies, D., Driehorst, F. and Matter, A., 2005. Late Quaternary history of the coastal Wahiba sands, Sultanate of Oman. Journal of Quaternary Science: Published for the Quaternary Research Association, 20(4), pp.395-405.
Qahid	ASC	Oman	QAT 6	21.1612	58.9264	Lacustrine	Interdunal palaeosol		IRSL	MAAD	Feldspar			100-150				Signal stability investigated with storage tests of samples for at least 1 year. No observed decrease in intensities of irradiated and non irradiated subsamples and no indiaction of age underestimation when compared to geological evidence and dust records from Arabian Sea	14.9	1.2				Compared to De in modern aeolian sediment from Wahiba Sands and comparison of De to illumination time	12.5	0.05	ICP-MS, GS	0.95	0.02	1.1	0.05	1.65	0.06	5	1				Aitken (1985)	1.99	0.08	7500	700	Preusser, F., Radies, D., Driehorst, F. and Matter, A., 2005. Late Quaternary history of the coastal Wahiba sands, Sultanate of Oman. Journal of Quaternary Science: Published for the Quaternary Research Association, 20(4), pp.395-405.
Qahid	ASC	Oman	QAT 7	21.1612	58.9264	Lacustrine	Interdunal palaeosol		IRSL	MAAD	Feldspar			100-150				Signal stability investigated with storage tests of samples for at least 1 year. No observed decrease in intensities of irradiated and non irradiated subsamples and no indiaction of age underestimation when compared to geological evidence and dust records from Arabian Sea	14.7	1.5				Compared to De in modern aeolian sediment from Wahiba Sands and comparison of De to illumination time	12.5	0.05	ICP-MS, GS	0.95	0.02	1.11	0.05	1.29	0.04	5	1				Aitken (1985)	1.88	0.08	7800	800	Preusser, F., Radies, D., Driehorst, F. and Matter, A., 2005. Late Quaternary history of the coastal Wahiba sands, Sultanate of Oman. Journal of Quaternary Science: Published for the Quaternary Research Association, 20(4), pp.395-405.
Wahiba Sand Sea	ASC	Oman	WID 1	21.8778	58.879	Lacustrine	Lacustrine		IRSL	MAAD	Feldspar	40		100-150	220°C			Signal stability tests over a sample storage period of 18 months suggest no evidence of anomalous fading	18.7	1					12.5	0.5	ICP-MS, GS	0.94	0.02	1.49	0.07	1.07	0.04	5	1	Juyal et al. (1998), Andrews et al. (1998)				1.96	0.15	9500	900	Radies, D., Hasiotis, S.T., Preusser, F., Neubert, E. and Matter, A., 2005. Paleoclimatic significance of Early Holocene faunal assemblages in wet interdune deposits of the Wahiba Sand Sea, Sultanate of Oman. Journal of Arid Environments, 62(1), pp.109-125.
Wahiba Sand Sea	ASC	Oman	WID 3	21.8778	58.879	Lacustrine	Lacustrine		IRSL	MAAD	Feldspar	40		100-150	220°C			Signal stability tests over a sample storage period of 18 months suggest no evidence of anomalous fading	21	2.5					12.5	0.5	ICP-MS, GS	0.95	0.02	1.59	0.07	1.08	0.04	5	1	Juyal et al. (1998), Andrews et al. (1998)				1.98	0.15	10600	1500	Radies, D., Hasiotis, S.T., Preusser, F., Neubert, E. and Matter, A., 2005. Paleoclimatic significance of Early Holocene faunal assemblages in wet interdune deposits of the Wahiba Sand Sea, Sultanate of Oman. Journal of Arid Environments, 62(1), pp.109-125.
Wahiba Sand Sea	ASC	Oman	WIL 3	21.8778	58.879	Lacustrine	Lacustrine		IRSL	MAAD	Feldspar	40		100-150	220°C			Signal stability tests over a sample storage period of 18 months suggest no evidence of anomalous fading	17.4	2.6					12.5	0.5	ICP-MS, GS	1.02	0.02	1.56	0.07	1.09	0.04	5	1	Juyal et al. (1998), Andrews et al. (1998)				2.05	0.15	8500	1400	Radies, D., Hasiotis, S.T., Preusser, F., Neubert, E. and Matter, A., 2005. Paleoclimatic significance of Early Holocene faunal assemblages in wet interdune deposits of the Wahiba Sand Sea, Sultanate of Oman. Journal of Arid Environments, 62(1), pp.109-125.
Wahiba Sand Sea	ASC	Oman	WIL 4	21.8778	58.879	Lacustrine	Lacustrine		IRSL	MAAD	Feldspar	40		100-150	220°C			Signal stability tests over a sample storage period of 18 months suggest no evidence of anomalous fading	16.7	1.1					12.5	0.5	ICP-MS, GS	0.97	0.02	1.51	0.07	1.06	0.04	5	1	Juyal et al. (1998), Andrews et al. (1998)				1.99	0.15	8400	800	Radies, D., Hasiotis, S.T., Preusser, F., Neubert, E. and Matter, A., 2005. Paleoclimatic significance of Early Holocene faunal assemblages in wet interdune deposits of the Wahiba Sand Sea, Sultanate of Oman. Journal of Arid Environments, 62(1), pp.109-125.
Wahiba Sand Sea	ASC	Oman	WIL 5	21.8778	58.879	Lacustrine	Lacustrine		IRSL	MAAD	Feldspar	40		100-150	220°C			Signal stability tests over a sample storage period of 18 months suggest no evidence of anomalous fading	19.3	1.5					12.5	0.5	ICP-MS, GS	1.01	0.02	1.41	0.06	1.02	0.03	5	1	Juyal et al. (1998), Andrews et al. (1998)				2.01	0.15	9600	1000	Radies, D., Hasiotis, S.T., Preusser, F., Neubert, E. and Matter, A., 2005. Paleoclimatic significance of Early Holocene faunal assemblages in wet interdune deposits of the Wahiba Sand Sea, Sultanate of Oman. Journal of Arid Environments, 62(1), pp.109-125.
OM12/13	ASC		OM12A	21.2103	58.9594	Lacustrine	Lacustrine																																			8600	1000	Glennie, K.W. and Singhvi, A.K., 2002. Event stratigraphy, paleoenvironment and chronology of SE Arabian deserts. Quaternary Science Reviews, 21(7), pp.853-869.
Maqta	HM	Oman	BT 110	22.83	59	Lacustrine	Fine grained playa deposits		OSL	SAR	Quartz	24-100	~200 grains	90-200	240°C	Carried out on 4 natural and bleached samples (Fuchs et al., 2007). 1 sigma errors all in the range of 5-9%	DRT, IRSL assessment of feldspar contamination	N/A	0.06	0.02			The integral of 0-0.4 s of the shine down curves after subtraction of background signal from mean of 16-20 s integral (Fuchs et al., 2007)	Due to high inter-aliquot scatter most samples show insufficient bleaching. Therefore this was accounted for by calculating De using method of Fuchs et al. (2007)	N/A	N/A	GS	0.92	0.02	4.37	0.21	2.32	0.17	1.1	0.05	Ratio wet sample to dry sample weight	0.2	0.01	Prescott and Hutton (1994)	1.8	0.1	330	20	Fuchs, M. and Buerkert, A., 2008. A 20 ka sediment record from the Hajar Mountain range in N-Oman, and its implication for detecting arid–humid periods on the southeastern Arabian Peninsula. Earth and Planetary Science Letters, 265(3-4), pp.546-558.
Maqta	HM	Oman	BT 84	22.83	59	Lacustrine	Fine grained playa deposits		OSL	SAR	Quartz	24-100	~200 grains	90-200	240°C	Carried out on 4 natural and bleached samples (Fuchs et al., 2007). 1 sigma errors all in the range of 5-9%	DRT, IRSL assessment of feldspar contamination	N/A	1.89	0.15			The integral of 0-0.4 s of the shine down curves after subtraction of background signal from mean of 16-20 s integral (Fuchs et al., 2007)	Due to high inter-aliquot scatter most samples show insufficient bleaching. Therefore this was accounted for by calculating De using method of Fuchs et al. (2007)	N/A	N/A	GS	0.88	0.03	4.08	0.33	3.13	0.09	1.1	0.05	Ratio wet sample to dry sample weight	0.2	0.01	Prescott and Hutton (1994)	1.91	0.1	990	90	Fuchs, M. and Buerkert, A., 2008. A 20 ka sediment record from the Hajar Mountain range in N-Oman, and its implication for detecting arid–humid periods on the southeastern Arabian Peninsula. Earth and Planetary Science Letters, 265(3-4), pp.546-558.
Maqta	HM	Oman	BT 111	22.83	59	Lacustrine	Fine grained playa deposits		OSL	SAR	Quartz	24-100	~200 grains	90-200	240°C	Carried out on 4 natural and bleached samples (Fuchs et al., 2007). 1 sigma errors all in the range of 5-9%	DRT, IRSL assessment of feldspar contamination	N/A	3.01	0.08			The integral of 0-0.4 s of the shine down curves after subtraction of background signal from mean of 16-20 s integral (Fuchs et al., 2007)	Due to high inter-aliquot scatter most samples show insufficient bleaching. Therefore this was accounted for by calculating De using method of Fuchs et al. (2007)	N/A	N/A	GS	1.01	0.02	4.9	0.26	3.13	0.08	1.1	0.05	Ratio wet sample to dry sample weight	0.19	0.01	Prescott and Hutton (1994)	2.07	0.11	1450	80	Fuchs, M. and Buerkert, A., 2008. A 20 ka sediment record from the Hajar Mountain range in N-Oman, and its implication for detecting arid–humid periods on the southeastern Arabian Peninsula. Earth and Planetary Science Letters, 265(3-4), pp.546-558.
Maqta	HM	Oman	BT 96	22.83	59	Lacustrine	Fine grained playa deposits		OSL	SAR	Quartz	24-100	~200 grains	90-200	240°C	Carried out on 4 natural and bleached samples (Fuchs et al., 2007). 1 sigma errors all in the range of 5-9%	DRT, IRSL assessment of feldspar contamination	N/A	3.76	0.12			The integral of 0-0.4 s of the shine down curves after subtraction of background signal from mean of 16-20 s integral (Fuchs et al., 2007)	Due to high inter-aliquot scatter most samples show insufficient bleaching. Therefore this was accounted for by calculating De using method of Fuchs et al. (2007)	N/A	N/A	GS	1.01	0.03	4.7	0.31	2.81	0.09	1.1	0.05	Ratio wet sample to dry sample weight	0.18	0.009	Prescott and Hutton (1994)	1.99	0.1	1890	120	Fuchs, M. and Buerkert, A., 2008. A 20 ka sediment record from the Hajar Mountain range in N-Oman, and its implication for detecting arid–humid periods on the southeastern Arabian Peninsula. Earth and Planetary Science Letters, 265(3-4), pp.546-558.
Maqta	HM	Oman	BT 112	22.83	59	Lacustrine	Fine grained playa deposits		OSL	SAR	Quartz	24-100	~200 grains	90-200	240°C	Carried out on 4 natural and bleached samples (Fuchs et al., 2007). 1 sigma errors all in the range of 5-9%	DRT, IRSL assessment of feldspar contamination	N/A	4.86	0.15			The integral of 0-0.4 s of the shine down curves after subtraction of background signal from mean of 16-20 s integral (Fuchs et al., 2007)	Due to high inter-aliquot scatter most samples show insufficient bleaching. Therefore this was accounted for by calculating De using method of Fuchs et al. (2007)	N/A	N/A	GS	1.05	0.03	5.06	0.32	3.05	0.09	1.1	0.05	Ratio wet sample to dry sample weight	0.18	0.009	Prescott and Hutton (1994)	2.1	0.11	2330	140	Fuchs, M. and Buerkert, A., 2008. A 20 ka sediment record from the Hajar Mountain range in N-Oman, and its implication for detecting arid–humid periods on the southeastern Arabian Peninsula. Earth and Planetary Science Letters, 265(3-4), pp.546-558.
Maqta	HM	Oman	BT 69	22.83	59	Lacustrine	Fine grained playa deposits		OSL	SAR	Quartz	24-100	~200 grains	90-200	240°C	Carried out on 4 natural and bleached samples (Fuchs et al., 2007). 1 sigma errors all in the range of 5-9%	DRT, IRSL assessment of feldspar contamination	N/A	6.92	0.16			The integral of 0-0.4 s of the shine down curves after subtraction of background signal from mean of 16-20 s integral (Fuchs et al., 2007)	Due to high inter-aliquot scatter most samples show insufficient bleaching. Therefore this was accounted for by calculating De using method of Fuchs et al. (2007)	N/A	N/A	GS	1	0.03	4.69	0.32	2.95	0.09	1.1	0.05	Ratio wet sample to dry sample weight	0.17	0.009	Prescott and Hutton (1994)	1.99	0.1	3480	200	Fuchs, M. and Buerkert, A., 2008. A 20 ka sediment record from the Hajar Mountain range in N-Oman, and its implication for detecting arid–humid periods on the southeastern Arabian Peninsula. Earth and Planetary Science Letters, 265(3-4), pp.546-558.
Maqta	HM	Oman	BT 113	22.83	59	Lacustrine	Fine grained playa deposits		OSL	SAR	Quartz	24-100	~200 grains	90-200	240°C	Carried out on 4 natural and bleached samples (Fuchs et al., 2007). 1 sigma errors all in the range of 5-9%	DRT, IRSL assessment of feldspar contamination	N/A	7.43	0.19			The integral of 0-0.4 s of the shine down curves after subtraction of background signal from mean of 16-20 s integral (Fuchs et al., 2007)	Due to high inter-aliquot scatter most samples show insufficient bleaching. Therefore this was accounted for by calculating De using method of Fuchs et al. (2007)	N/A	N/A	GS	1.05	0.02	4.83	0.25	2.86	0.07	1.1	0.05	Ratio wet sample to dry sample weight	0.17	0.008	Prescott and Hutton (1994)	2.02	0.1	3670	210	Fuchs, M. and Buerkert, A., 2008. A 20 ka sediment record from the Hajar Mountain range in N-Oman, and its implication for detecting arid–humid periods on the southeastern Arabian Peninsula. Earth and Planetary Science Letters, 265(3-4), pp.546-558.
Maqta	HM	Oman	BT 114	22.83	59	Lacustrine	Fine grained playa deposits		OSL	SAR	Quartz	24-100	~200 grains	90-200	240°C	Carried out on 4 natural and bleached samples (Fuchs et al., 2007). 1 sigma errors all in the range of 5-9%	DRT, IRSL assessment of feldspar contamination	N/A	9.69	0.2			The integral of 0-0.4 s of the shine down curves after subtraction of background signal from mean of 16-20 s integral (Fuchs et al., 2007)	Due to high inter-aliquot scatter most samples show insufficient bleaching. Therefore this was accounted for by calculating De using method of Fuchs et al. (2007)	N/A	N/A	GS	1.12	0.02	4.47	0.26	2.67	0.07	1.1	0.05	Ratio wet sample to dry sample weight	0.16	0.008	Prescott and Hutton (1994)	2.01	0.1	4820	270	Fuchs, M. and Buerkert, A., 2008. A 20 ka sediment record from the Hajar Mountain range in N-Oman, and its implication for detecting arid–humid periods on the southeastern Arabian Peninsula. Earth and Planetary Science Letters, 265(3-4), pp.546-558.
Maqta	HM	Oman	BT 85	22.83	59	Lacustrine	Fine grained playa deposits		OSL	SAR	Quartz	24-100	~200 grains	90-200	240°C	Carried out on 4 natural and bleached samples (Fuchs et al., 2007). 1 sigma errors all in the range of 5-9%	DRT, IRSL assessment of feldspar contamination	N/A	11.07	0.11			The integral of 0-0.4 s of the shine down curves after subtraction of background signal from mean of 16-20 s integral (Fuchs et al., 2007)	Due to high inter-aliquot scatter most samples show insufficient bleaching. Therefore this was accounted for by calculating De using method of Fuchs et al. (2007)	N/A	N/A	GS	1.12	0.03	4.92	0.35	2.77	0.09	1.1	0.05	Ratio wet sample to dry sample weight	0.15	0.008	Prescott and Hutton (1994)	2.06	0.11	5380	290	Fuchs, M. and Buerkert, A., 2008. A 20 ka sediment record from the Hajar Mountain range in N-Oman, and its implication for detecting arid–humid periods on the southeastern Arabian Peninsula. Earth and Planetary Science Letters, 265(3-4), pp.546-558.
Maqta	HM	Oman	BT 115	22.83	59	Lacustrine	Fine grained playa deposits		OSL	SAR	Quartz	24-100	~200 grains	90-200	240°C	Carried out on 4 natural and bleached samples (Fuchs et al., 2007). 1 sigma errors all in the range of 5-9%	DRT, IRSL assessment of feldspar contamination	N/A	11.36	0.33			The integral of 0-0.4 s of the shine down curves after subtraction of background signal from mean of 16-20 s integral (Fuchs et al., 2007)	Due to high inter-aliquot scatter most samples show insufficient bleaching. Therefore this was accounted for by calculating De using method of Fuchs et al. (2007)	N/A	N/A	GS	1.12	0.03	5	0.31	2.55	0.09	1.1	0.05	Ratio wet sample to dry sample weight	0.15	0.007	Prescott and Hutton (1994)	2.01	0.11	5660	340	Fuchs, M. and Buerkert, A., 2008. A 20 ka sediment record from the Hajar Mountain range in N-Oman, and its implication for detecting arid–humid periods on the southeastern Arabian Peninsula. Earth and Planetary Science Letters, 265(3-4), pp.546-558.
Maqta	HM	Oman	BT 116	22.83	59	Lacustrine	Fine grained playa deposits		OSL	SAR	Quartz	24-100	~200 grains	90-200	240°C	Carried out on 4 natural and bleached samples (Fuchs et al., 2007). 1 sigma errors all in the range of 5-9%	DRT, IRSL assessment of feldspar contamination	N/A	12.06	0.16			The integral of 0-0.4 s of the shine down curves after subtraction of background signal from mean of 16-20 s integral (Fuchs et al., 2007)	Due to high inter-aliquot scatter most samples show insufficient bleaching. Therefore this was accounted for by calculating De using method of Fuchs et al. (2007)	N/A	N/A	GS	0.98	0.03	4.44	0.28	2.3	0.08	1.1	0.007	Ratio wet sample to dry sample weight	0.14	0.007	Prescott and Hutton (1994)	1.78	0.1	6760	370	Fuchs, M. and Buerkert, A., 2008. A 20 ka sediment record from the Hajar Mountain range in N-Oman, and its implication for detecting arid–humid periods on the southeastern Arabian Peninsula. Earth and Planetary Science Letters, 265(3-4), pp.546-558.
Maqta	HM	Oman	BT 99	22.83	59	Lacustrine	Fine grained playa deposits		OSL	SAR	Quartz	24-100	~200 grains	90-200	240°C	Carried out on 4 natural and bleached samples (Fuchs et al., 2007). 1 sigma errors all in the range of 5-9%	DRT, IRSL assessment of feldspar contamination	N/A	13.62	0.19			The integral of 0-0.4 s of the shine down curves after subtraction of background signal from mean of 16-20 s integral (Fuchs et al., 2007)	Due to high inter-aliquot scatter most samples show insufficient bleaching. Therefore this was accounted for by calculating De using method of Fuchs et al. (2007)	N/A	N/A	GS	0.98	0.02	4.56	0.27	2.61	0.07	1.1	0.05	Ratio wet sample to dry sample weight	0.13	0.007	Prescott and Hutton (1994)	1.85	0.1	7360	400	Fuchs, M. and Buerkert, A., 2008. A 20 ka sediment record from the Hajar Mountain range in N-Oman, and its implication for detecting arid–humid periods on the southeastern Arabian Peninsula. Earth and Planetary Science Letters, 265(3-4), pp.546-558.
Maqta	HM	Oman	BT 117	22.83	59	Lacustrine	Fine grained playa deposits		OSL	SAR	Quartz	24-100	~200 grains	90-200	240°C	Carried out on 4 natural and bleached samples (Fuchs et al., 2007). 1 sigma errors all in the range of 5-9%	DRT, IRSL assessment of feldspar contamination	N/A	13.33	0.26			The integral of 0-0.4 s of the shine down curves after subtraction of background signal from mean of 16-20 s integral (Fuchs et al., 2007)	Due to high inter-aliquot scatter most samples show insufficient bleaching. Therefore this was accounted for by calculating De using method of Fuchs et al. (2007)	N/A	N/A	GS	0.94	0.02	4.42	0.24	2.38	0.06	1.1	0.05	Ratio wet sample to dry sample weight	0.13	0.006	Prescott and Hutton (1994)	1.76	0.1	7570	420	Fuchs, M. and Buerkert, A., 2008. A 20 ka sediment record from the Hajar Mountain range in N-Oman, and its implication for detecting arid–humid periods on the southeastern Arabian Peninsula. Earth and Planetary Science Letters, 265(3-4), pp.546-558.
Maqta	HM	Oman	BT 86	22.83	59	Lacustrine	Fine grained playa deposits		OSL	SAR	Quartz	24-100	~200 grains	90-200	240°C	Carried out on 4 natural and bleached samples (Fuchs et al., 2007). 1 sigma errors all in the range of 5-9%	DRT, IRSL assessment of feldspar contamination	N/A	13.21	0.21			The integral of 0-0.4 s of the shine down curves after subtraction of background signal from mean of 16-20 s integral (Fuchs et al., 2007)	Due to high inter-aliquot scatter most samples show insufficient bleaching. Therefore this was accounted for by calculating De using method of Fuchs et al. (2007)	N/A	N/A	GS	0.9	0.02	4.25	0.31	2.44	0.07	1.15	0.07	Ratio wet sample to dry sample weight	0.12	0.006	Prescott and Hutton (1994)	1.64	0.11	8007	570	Fuchs, M. and Buerkert, A., 2008. A 20 ka sediment record from the Hajar Mountain range in N-Oman, and its implication for detecting arid–humid periods on the southeastern Arabian Peninsula. Earth and Planetary Science Letters, 265(3-4), pp.546-558.
Maqta	HM	Oman	BT 118	22.83	59	Lacustrine	Fine grained playa deposits		OSL	SAR	Quartz	24-100	~200 grains	90-200	240°C	Carried out on 4 natural and bleached samples (Fuchs et al., 2007). 1 sigma errors all in the range of 5-9%	DRT, IRSL assessment of feldspar contamination	N/A	15.19	0.34			The integral of 0-0.4 s of the shine down curves after subtraction of background signal from mean of 16-20 s integral (Fuchs et al., 2007)	Due to high inter-aliquot scatter most samples show insufficient bleaching. Therefore this was accounted for by calculating De using method of Fuchs et al. (2007)	N/A	N/A	GS	1.15	0.03	5.04	0.03	2.81	0.07	1.15	0.07	Ratio wet sample to dry sample weight	0.12	0.006	Prescott and Hutton (1994)	1.97	0.13	8008	580	Fuchs, M. and Buerkert, A., 2008. A 20 ka sediment record from the Hajar Mountain range in N-Oman, and its implication for detecting arid–humid periods on the southeastern Arabian Peninsula. Earth and Planetary Science Letters, 265(3-4), pp.546-558.
Maqta	HM	Oman	BT 119	22.83	59	Lacustrine	Fine grained playa deposits		OSL	SAR	Quartz	24-100	~200 grains	90-200	240°C	Carried out on 4 natural and bleached samples (Fuchs et al., 2007). 1 sigma errors all in the range of 5-9%	DRT, IRSL assessment of feldspar contamination	N/A	13.77	0.28			The integral of 0-0.4 s of the shine down curves after subtraction of background signal from mean of 16-20 s integral (Fuchs et al., 2007)	Due to high inter-aliquot scatter most samples show insufficient bleaching. Therefore this was accounted for by calculating De using method of Fuchs et al. (2007)	N/A	N/A	GS	0.95	0.02	4.28	0.23	2.55	0.06	1.15	0.07	Ratio wet sample to dry sample weight	0.11	0.006	Prescott and Hutton (1994)	1.69	0.12	8140	580	Fuchs, M. and Buerkert, A., 2008. A 20 ka sediment record from the Hajar Mountain range in N-Oman, and its implication for detecting arid–humid periods on the southeastern Arabian Peninsula. Earth and Planetary Science Letters, 265(3-4), pp.546-558.
Maqta	HM	Oman	BT 101	22.83	59	Lacustrine	Fine grained playa deposits		OSL	SAR	Quartz	24-100	~200 grains	90-200	240°C	Carried out on 4 natural and bleached samples (Fuchs et al., 2007). 1 sigma errors all in the range of 5-9%	DRT, IRSL assessment of feldspar contamination	N/A	16.36	0.5			The integral of 0-0.4 s of the shine down curves after subtraction of background signal from mean of 16-20 s integral (Fuchs et al., 2007)	Due to high inter-aliquot scatter most samples show insufficient bleaching. Therefore this was accounted for by calculating De using method of Fuchs et al. (2007)	N/A	N/A	GS	1.07	0.03	4.63	0.25	2.78	0.08	1.15	0.07	Ratio wet sample to dry sample weight	0.11	0.005	Prescott and Hutton (1994)	1.86	0.13	8790	660	Fuchs, M. and Buerkert, A., 2008. A 20 ka sediment record from the Hajar Mountain range in N-Oman, and its implication for detecting arid–humid periods on the southeastern Arabian Peninsula. Earth and Planetary Science Letters, 265(3-4), pp.546-558.
Maqta	HM	Oman	BT 120	22.83	59	Lacustrine	Fine grained playa deposits		OSL	SAR	Quartz	24-100	~200 grains	90-200	240°C	Carried out on 4 natural and bleached samples (Fuchs et al., 2007). 1 sigma errors all in the range of 5-9%	DRT, IRSL assessment of feldspar contamination	N/A	19.24	0.52			The integral of 0-0.4 s of the shine down curves after subtraction of background signal from mean of 16-20 s integral (Fuchs et al., 2007)	Due to high inter-aliquot scatter most samples show insufficient bleaching. Therefore this was accounted for by calculating De using method of Fuchs et al. (2007)	N/A	N/A	GS	1.44	0.03	6.45	0.38	3.54	0.11	1.15	0.07	Ratio wet sample to dry sample weight	0.11	0.005	Prescott and Hutton (1994)	2.43	0.17	7910	590	Fuchs, M. and Buerkert, A., 2008. A 20 ka sediment record from the Hajar Mountain range in N-Oman, and its implication for detecting arid–humid periods on the southeastern Arabian Peninsula. Earth and Planetary Science Letters, 265(3-4), pp.546-558.
Maqta	HM	Oman	BT 155	22.83	59	Lacustrine	Fine grained playa deposits		OSL	SAR	Quartz	24-100	~200 grains	90-200	240°C	Carried out on 4 natural and bleached samples (Fuchs et al., 2007). 1 sigma errors all in the range of 5-9%	DRT, IRSL assessment of feldspar contamination	N/A	19.15	0.45			The integral of 0-0.4 s of the shine down curves after subtraction of background signal from mean of 16-20 s integral (Fuchs et al., 2007)	Due to high inter-aliquot scatter most samples show insufficient bleaching. Therefore this was accounted for by calculating De using method of Fuchs et al. (2007)	N/A	N/A	GS	1.38	0.04	6.41	0.47	3.71	0.14	1.2	0.07	Ratio wet sample to dry sample weight	0.1	0.005	Prescott and Hutton (1994)	2.3	0.16	8340	600	Fuchs, M. and Buerkert, A., 2008. A 20 ka sediment record from the Hajar Mountain range in N-Oman, and its implication for detecting arid–humid periods on the southeastern Arabian Peninsula. Earth and Planetary Science Letters, 265(3-4), pp.546-558.
Maqta	HM	Oman	BT 121	22.83	59	Lacustrine	Fine grained playa deposits		OSL	SAR	Quartz	24-100	~200 grains	90-200	240°C	Carried out on 4 natural and bleached samples (Fuchs et al., 2007). 1 sigma errors all in the range of 5-9%	DRT, IRSL assessment of feldspar contamination	N/A	19.98	0.37			The integral of 0-0.4 s of the shine down curves after subtraction of background signal from mean of 16-20 s integral (Fuchs et al., 2007)	Due to high inter-aliquot scatter most samples show insufficient bleaching. Therefore this was accounted for by calculating De using method of Fuchs et al. (2007)	N/A	N/A	GS	1.45	0.03	6.7	0.38	3.55	0.1	1.2	0.07	Ratio wet sample to dry sample weight	0.1	0.005	Prescott and Hutton (1994)	2.34	0.16	8550	590	Fuchs, M. and Buerkert, A., 2008. A 20 ka sediment record from the Hajar Mountain range in N-Oman, and its implication for detecting arid–humid periods on the southeastern Arabian Peninsula. Earth and Planetary Science Letters, 265(3-4), pp.546-558.
Maqta	HM	Oman	BT 102	22.83	59	Lacustrine	Fine grained playa deposits		OSL	SAR	Quartz	24-100	~200 grains	90-200	240°C	Carried out on 4 natural and bleached samples (Fuchs et al., 2007). 1 sigma errors all in the range of 5-9%	DRT, IRSL assessment of feldspar contamination	N/A	17.02	0.44			The integral of 0-0.4 s of the shine down curves after subtraction of background signal from mean of 16-20 s integral (Fuchs et al., 2007)	Due to high inter-aliquot scatter most samples show insufficient bleaching. Therefore this was accounted for by calculating De using method of Fuchs et al. (2007)	N/A	N/A	GS	1.25	0.03	5.68	0.31	2.7	0.09	1.2	0.07	Ratio wet sample to dry sample weight	0.1	0.005	Prescott and Hutton (1994)	1.95	0.13	8710	620	Fuchs, M. and Buerkert, A., 2008. A 20 ka sediment record from the Hajar Mountain range in N-Oman, and its implication for detecting arid–humid periods on the southeastern Arabian Peninsula. Earth and Planetary Science Letters, 265(3-4), pp.546-558.
Maqta	HM	Oman	BT 122	22.83	59	Lacustrine	Fine grained playa deposits		OSL	SAR	Quartz	24-100	~200 grains	90-200	240°C	Carried out on 4 natural and bleached samples (Fuchs et al., 2007). 1 sigma errors all in the range of 5-9%	DRT, IRSL assessment of feldspar contamination	N/A	18.94	0.57			The integral of 0-0.4 s of the shine down curves after subtraction of background signal from mean of 16-20 s integral (Fuchs et al., 2007)	Due to high inter-aliquot scatter most samples show insufficient bleaching. Therefore this was accounted for by calculating De using method of Fuchs et al. (2007)	N/A	N/A	GS	1.67	0.03	5.3	0.28	2.77	0.08	1.15	0.07	Ratio wet sample to dry sample weight	0.1	0.005	Prescott and Hutton (1994)	1.97	0.14	9630	730	Fuchs, M. and Buerkert, A., 2008. A 20 ka sediment record from the Hajar Mountain range in N-Oman, and its implication for detecting arid–humid periods on the southeastern Arabian Peninsula. Earth and Planetary Science Letters, 265(3-4), pp.546-558.
Maqta	HM	Oman	BT 103	22.83	59	Lacustrine	Fine grained playa deposits		OSL	SAR	Quartz	24-100	~200 grains	90-200	240°C	Carried out on 4 natural and bleached samples (Fuchs et al., 2007). 1 sigma errors all in the range of 5-9%	DRT, IRSL assessment of feldspar contamination	N/A	19.39	0.56			The integral of 0-0.4 s of the shine down curves after subtraction of background signal from mean of 16-20 s integral (Fuchs et al., 2007)	Due to high inter-aliquot scatter most samples show insufficient bleaching. Therefore this was accounted for by calculating De using method of Fuchs et al. (2007)	N/A	N/A	GS	1.16	0.02	5.21	0.25	2.84	0.06	1.15	0.07	Ratio wet sample to dry sample weight	0.09	0.005	Prescott and Hutton (1994)	1.97	0.14	9860	740	Fuchs, M. and Buerkert, A., 2008. A 20 ka sediment record from the Hajar Mountain range in N-Oman, and its implication for detecting arid–humid periods on the southeastern Arabian Peninsula. Earth and Planetary Science Letters, 265(3-4), pp.546-558.
Maqta	HM	Oman	BT 123	22.83	59	Lacustrine	Fine grained playa deposits		OSL	SAR	Quartz	24-100	~200 grains	90-200	240°C	Carried out on 4 natural and bleached samples (Fuchs et al., 2007). 1 sigma errors all in the range of 5-9%	DRT, IRSL assessment of feldspar contamination	N/A	21.46	0.37			The integral of 0-0.4 s of the shine down curves after subtraction of background signal from mean of 16-20 s integral (Fuchs et al., 2007)	Due to high inter-aliquot scatter most samples show insufficient bleaching. Therefore this was accounted for by calculating De using method of Fuchs et al. (2007)	N/A	N/A	GS	1.23	0.03	5.39	0.29	2.78	0.07	1.15	0.07	Ratio wet sample to dry sample weight	0.09	0.005	Prescott and Hutton (1994)	2.02	0.14	10610	760	Fuchs, M. and Buerkert, A., 2008. A 20 ka sediment record from the Hajar Mountain range in N-Oman, and its implication for detecting arid–humid periods on the southeastern Arabian Peninsula. Earth and Planetary Science Letters, 265(3-4), pp.546-558.
Maqta	HM	Oman	BT 104	22.83	59	Lacustrine	Fine grained playa deposits		OSL	SAR	Quartz	24-100	~200 grains	90-200	240°C	Carried out on 4 natural and bleached samples (Fuchs et al., 2007). 1 sigma errors all in the range of 5-9%	DRT, IRSL assessment of feldspar contamination	N/A	19.24	0.59			The integral of 0-0.4 s of the shine down curves after subtraction of background signal from mean of 16-20 s integral (Fuchs et al., 2007)	Due to high inter-aliquot scatter most samples show insufficient bleaching. Therefore this was accounted for by calculating De using method of Fuchs et al. (2007)	N/A	N/A	GS	1.17	0.03	5.47	0.33	2.91	0.08	1.15	0.07	Ratio wet sample to dry sample weight	0.09	0.004	Prescott and Hutton (1994)	2	0.14	9630	730	Fuchs, M. and Buerkert, A., 2008. A 20 ka sediment record from the Hajar Mountain range in N-Oman, and its implication for detecting arid–humid periods on the southeastern Arabian Peninsula. Earth and Planetary Science Letters, 265(3-4), pp.546-558.
Maqta	HM	Oman	BT 124	22.83	59	Lacustrine	Fine grained playa deposits		OSL	SAR	Quartz	24-100	~200 grains	90-200	240°C	Carried out on 4 natural and bleached samples (Fuchs et al., 2007). 1 sigma errors all in the range of 5-9%	DRT, IRSL assessment of feldspar contamination	N/A	25.38	0.57			The integral of 0-0.4 s of the shine down curves after subtraction of background signal from mean of 16-20 s integral (Fuchs et al., 2007)	Due to high inter-aliquot scatter most samples show insufficient bleaching. Therefore this was accounted for by calculating De using method of Fuchs et al. (2007)	N/A	N/A	GS	1.21	0.02	5.47	0.26	2.93	0.06	1.15	0.07	Ratio wet sample to dry sample weight	0.09	0.004	Prescott and Hutton (1994)	2.03	0.14	12500	920	Fuchs, M. and Buerkert, A., 2008. A 20 ka sediment record from the Hajar Mountain range in N-Oman, and its implication for detecting arid–humid periods on the southeastern Arabian Peninsula. Earth and Planetary Science Letters, 265(3-4), pp.546-558.
Maqta	HM	Oman	BT 105	22.83	59	Lacustrine	Fine grained playa deposits		OSL	SAR	Quartz	24-100	~200 grains	90-200	240°C	Carried out on 4 natural and bleached samples (Fuchs et al., 2007). 1 sigma errors all in the range of 5-9%	DRT, IRSL assessment of feldspar contamination	N/A	23.36	0.59			The integral of 0-0.4 s of the shine down curves after subtraction of background signal from mean of 16-20 s integral (Fuchs et al., 2007)	Due to high inter-aliquot scatter most samples show insufficient bleaching. Therefore this was accounted for by calculating De using method of Fuchs et al. (2007)	N/A	N/A	GS	1.01	0.02	4.18	0.22	2.26	0.06	1.15	0.07	Ratio wet sample to dry sample weight	0.08	0.004	Prescott and Hutton (1994)	1.65	0.11	14160	1050	Fuchs, M. and Buerkert, A., 2008. A 20 ka sediment record from the Hajar Mountain range in N-Oman, and its implication for detecting arid–humid periods on the southeastern Arabian Peninsula. Earth and Planetary Science Letters, 265(3-4), pp.546-558.
Maqta	HM	Oman	BT 125	22.83	59	Lacustrine	Fine grained playa deposits		OSL	SAR	Quartz	24-100	~200 grains	90-200	240°C	Carried out on 4 natural and bleached samples (Fuchs et al., 2007). 1 sigma errors all in the range of 5-9%	DRT, IRSL assessment of feldspar contamination	N/A	21.02	0.74			The integral of 0-0.4 s of the shine down curves after subtraction of background signal from mean of 16-20 s integral (Fuchs et al., 2007)	Due to high inter-aliquot scatter most samples show insufficient bleaching. Therefore this was accounted for by calculating De using method of Fuchs et al. (2007)	N/A	N/A	GS	0.92	0.03	3.96	0.25	2.2	0.08	1.15	0.07	Ratio wet sample to dry sample weight	0.08	0.004	Prescott and Hutton (1994)	1.55	0.11	13590	1070	Fuchs, M. and Buerkert, A., 2008. A 20 ka sediment record from the Hajar Mountain range in N-Oman, and its implication for detecting arid–humid periods on the southeastern Arabian Peninsula. Earth and Planetary Science Letters, 265(3-4), pp.546-558.
Maqta	HM	Oman	BT 106	22.83	59	Lacustrine	Fine grained playa deposits		OSL	SAR	Quartz	24-100	~200 grains	90-200	240°C	Carried out on 4 natural and bleached samples (Fuchs et al., 2007). 1 sigma errors all in the range of 5-9%	DRT, IRSL assessment of feldspar contamination	N/A	24.33	0.46			The integral of 0-0.4 s of the shine down curves after subtraction of background signal from mean of 16-20 s integral (Fuchs et al., 2007)	Due to high inter-aliquot scatter most samples show insufficient bleaching. Therefore this was accounted for by calculating De using method of Fuchs et al. (2007)	N/A	N/A	GS	1.07	0.03	4.38	0.28	2.24	0.08	1.15	0.07	Ratio wet sample to dry sample weight	0.08	0.004	Prescott and Hutton (1994)	1.7	0.12	14280	1040	Fuchs, M. and Buerkert, A., 2008. A 20 ka sediment record from the Hajar Mountain range in N-Oman, and its implication for detecting arid–humid periods on the southeastern Arabian Peninsula. Earth and Planetary Science Letters, 265(3-4), pp.546-558.
Maqta	HM	Oman	BT 126	22.83	59	Lacustrine	Fine grained playa deposits		OSL	SAR	Quartz	24-100	~200 grains	90-200	240°C	Carried out on 4 natural and bleached samples (Fuchs et al., 2007). 1 sigma errors all in the range of 5-9%	DRT, IRSL assessment of feldspar contamination	N/A	24.42	0.5			The integral of 0-0.4 s of the shine down curves after subtraction of background signal from mean of 16-20 s integral (Fuchs et al., 2007)	Due to high inter-aliquot scatter most samples show insufficient bleaching. Therefore this was accounted for by calculating De using method of Fuchs et al. (2007)	N/A	N/A	GS	0.91	0.02	4.09	0.28	2.44	0.08	1.15	0.07	Ratio wet sample to dry sample weight	0.08	0.004	Prescott and Hutton (1994)	1.59	0.11	15370	1130	Fuchs, M. and Buerkert, A., 2008. A 20 ka sediment record from the Hajar Mountain range in N-Oman, and its implication for detecting arid–humid periods on the southeastern Arabian Peninsula. Earth and Planetary Science Letters, 265(3-4), pp.546-558.
Maqta	HM	Oman	BT 107	22.83	59	Lacustrine	Fine grained playa deposits		OSL	SAR	Quartz	24-100	~200 grains	90-200	240°C	Carried out on 4 natural and bleached samples (Fuchs et al., 2007). 1 sigma errors all in the range of 5-9%	DRT, IRSL assessment of feldspar contamination	N/A	23.13	0.27			The integral of 0-0.4 s of the shine down curves after subtraction of background signal from mean of 16-20 s integral (Fuchs et al., 2007)	Due to high inter-aliquot scatter most samples show insufficient bleaching. Therefore this was accounted for by calculating De using method of Fuchs et al. (2007)	N/A	N/A	GS	0.87	0.03	3.75	0.25	2.2	0.07	1.15	0.07	Ratio wet sample to dry sample weight	0.07	0.004	Prescott and Hutton (1994)	1.49	0.11	15560	1110	Fuchs, M. and Buerkert, A., 2008. A 20 ka sediment record from the Hajar Mountain range in N-Oman, and its implication for detecting arid–humid periods on the southeastern Arabian Peninsula. Earth and Planetary Science Letters, 265(3-4), pp.546-558.
Maqta	HM	Oman	BT 127	22.83	59	Lacustrine	Fine grained playa deposits		OSL	SAR	Quartz	24-100	~200 grains	90-200	240°C	Carried out on 4 natural and bleached samples (Fuchs et al., 2007). 1 sigma errors all in the range of 5-9%	DRT, IRSL assessment of feldspar contamination	N/A	25.16	0.56			The integral of 0-0.4 s of the shine down curves after subtraction of background signal from mean of 16-20 s integral (Fuchs et al., 2007)	Due to high inter-aliquot scatter most samples show insufficient bleaching. Therefore this was accounted for by calculating De using method of Fuchs et al. (2007)	N/A	N/A	GS	0.92	0.03	4	0.26	2.22	0.07	1.15	0.07	Ratio wet sample to dry sample weight	0.07	0.004	Prescott and Hutton (1994)	1.54	0.11	16300	1200	Fuchs, M. and Buerkert, A., 2008. A 20 ka sediment record from the Hajar Mountain range in N-Oman, and its implication for detecting arid–humid periods on the southeastern Arabian Peninsula. Earth and Planetary Science Letters, 265(3-4), pp.546-558.
Maqta	HM	Oman	BT 128	22.83	59	Lacustrine	Fine grained playa deposits		OSL	SAR	Quartz	24-100	~200 grains	90-200	240°C	Carried out on 4 natural and bleached samples (Fuchs et al., 2007). 1 sigma errors all in the range of 5-9%	DRT, IRSL assessment of feldspar contamination	N/A	24.42	0.52			The integral of 0-0.4 s of the shine down curves after subtraction of background signal from mean of 16-20 s integral (Fuchs et al., 2007)	Due to high inter-aliquot scatter most samples show insufficient bleaching. Therefore this was accounted for by calculating De using method of Fuchs et al. (2007)	N/A	N/A	GS	0.81	0.02	3.93	0.21	2.13	0.06	1.15	0.07	Ratio wet sample to dry sample weight	0.07	0.003	Prescott and Hutton (1994)	1.42	0.1	17180	1260	Fuchs, M. and Buerkert, A., 2008. A 20 ka sediment record from the Hajar Mountain range in N-Oman, and its implication for detecting arid–humid periods on the southeastern Arabian Peninsula. Earth and Planetary Science Letters, 265(3-4), pp.546-558.
Maqta	HM	Oman	BT 109	22.83	59	Lacustrine	Fine grained playa deposits		OSL	SAR	Quartz	24-100	~200 grains	90-200	240°C	Carried out on 4 natural and bleached samples (Fuchs et al., 2007). 1 sigma errors all in the range of 5-9%	DRT, IRSL assessment of feldspar contamination	N/A	23.1	0.75			The integral of 0-0.4 s of the shine down curves after subtraction of background signal from mean of 16-20 s integral (Fuchs et al., 2007)	Due to high inter-aliquot scatter most samples show insufficient bleaching. Therefore this was accounted for by calculating De using method of Fuchs et al. (2007)	N/A	N/A	GS	0.8	0.02	3.44	0.23	2.12	0.07	1.15	0.07	Ratio wet sample to dry sample weight	0.07	0.003	Prescott and Hutton (1994)	1.38	0.1	16720	1300	Fuchs, M. and Buerkert, A., 2008. A 20 ka sediment record from the Hajar Mountain range in N-Oman, and its implication for detecting arid–humid periods on the southeastern Arabian Peninsula. Earth and Planetary Science Letters, 265(3-4), pp.546-558.
Maqta	HM	Oman	BT 129	22.83	59	Lacustrine	Fine grained playa deposits		OSL	SAR	Quartz	24-100	~200 grains	90-200	240°C	Carried out on 4 natural and bleached samples (Fuchs et al., 2007). 1 sigma errors all in the range of 5-9%	DRT, IRSL assessment of feldspar contamination	N/A	28.86	0.5			The integral of 0-0.4 s of the shine down curves after subtraction of background signal from mean of 16-20 s integral (Fuchs et al., 2007)	Due to high inter-aliquot scatter most samples show insufficient bleaching. Therefore this was accounted for by calculating De using method of Fuchs et al. (2007)	N/A	N/A	GS	0.93	0.02	3.79	0.22	2.08	0.06	1.15	0.07	Ratio wet sample to dry sample weight	0.07	0.003	Prescott and Hutton (1994)	1.51	0.11	19160	1390	Fuchs, M. and Buerkert, A., 2008. A 20 ka sediment record from the Hajar Mountain range in N-Oman, and its implication for detecting arid–humid periods on the southeastern Arabian Peninsula. Earth and Planetary Science Letters, 265(3-4), pp.546-558.
Al Quwaiayh	Western Arabia	Saudi Arabia	S3A	24.3569	45.625	Fluvial	Laminated sediments	Shfd02004	OSL	SAR	Quartz		5mm	150-250	180°C		Recycling ratio	N/A	1.67	0.1			Weighted mean of remainign data after outlier removal (inverse variance; outliers assumed to be result of partial bleaching)	All samples had some skewing of De distributions. No attempt beyond outlier removal to statistically analyse the data. Instead, OSL ages calculated from a weighted mean of remaining measurements. Therefore ages may comprise some overestimation.	N/A	N/A	ICP-MS (U, Th), REE-MS (K), Aitken (1998)	1.62		3		0.6		0.6	2	Measurement of sediment wet weight	0.165	0.008	Prescott and Hutton (1994)	2.146	0.085	770	100	McLaren, S., Al-Juaidi, F., Bateman, M.D., Milligton, A.C. 2009. First evidence for episodic flooding events in the arid interior of central Saudi Arabia over the last 60 ka. Journal of Quaternary Science 24, 2, 198-207.
Al Quwaiayh	Western Arabia	Saudi Arabia	S4B	24.3569	45.625	Fluvial	Coarse sand	Shfd02005	OSL	SAR	Quartz		5mm	150-250	180°C		Recycling ratio	N/A	1.58	0.18			Sensitivity changes which ocurred throughout mutiple measrement and preheating of single aliquots used the OSL response to a test dose throughout the protocol. To test whether sensitivity changes adequately corrected for, recyling test was undertaken where final regenerative dose point replicated the first. Aliquots where ration exceeds ±0.1 of unity excluded from subsequent analysis.	All samples had some skewing of De distributions. No attempt beyond outlier removal to statistically analyse the data. Instead, OSL ages calculated from a weighted mean of remaining measurements. Therefore ages may comprise some overestimation.	N/A	N/A	ICP-MS (U, Th), REE-MS (K), Aitken (1998)	1.15		3.9		1.1		0.7	2	Measurement of sediment wet weight	0.188	0.009	Prescott and Hutton (1994)	1.859	0.064	850	100	McLaren, S., Al-Juaidi, F., Bateman, M.D., Milligton, A.C. 2009. First evidence for episodic flooding events in the arid interior of central Saudi Arabia over the last 60 ka. Journal of Quaternary Science 24, 2, 198-207.
Jubbah	Nefud	Saudi Arabia	ARY-OSL4	27.9973	40.9387	Lacustrine	Lacustrine sediments- marl		OSL	SAR	Quartz	15	4mm disc multi grain	180-255	260 and 240°C after regeneration and test dose irradiations selected	Carried out on 1 sample	recycling ratio, OSL IR depletion ratio, zero dose	N/A	9.22	0.5	19.21	4	Central age model (CAM) (Galbraith et al., 1999)	Partial bleaching not considered a problem for this sample due to De characteristics and deposotional context (only two samples in this study considered to show incomplete bleaching and they are beyond the scope of the Holocene)	N/A	N/A	DRAC (Durcan et al., 2015; Durcan and King, 2017), ICP-MS, conversion factors from Guerin et al. (2011),	0.29		0.46		4.09		5	3	Measurement of present day water content. If present day water content <5% a 5±3% value was used. Value chosen to refelct higher water content during humid periods, but also to include heterogeneity in the moisture content of sections due to varying porosity and the influence of the complex ground water system in the Jubbah region.			Calculated using modern day burial depths and sediment overburden density of 1.8±0.1g cm-3	1.44	0.05	6400	400	Parton, A., Clark-Balzan, L., Parker, A.G., Preston, G.W., Sung, W.W., Breeze, P.S., Leng, M.J., Groucutt, H.S., White, T.S., Alsharekh, A. and Petraglia, M.D., 2018. Middle-late Quaternary palaeoclimate variability from lake and wetland deposits in the Nefud Desert, Northern Arabia. Quaternary Science Reviews, 202, pp.78-97.
Jubbah	Nefud	Saudi Arabia	JB2-OSL1	28.021	40.9559	Lacustrine	Lacustrine sediments- gypsiferous marl		OSL	SAR	Quartz	18	2mm disc multi grain	125-180	261 and 240°C after regeneration and test dose irradiations selected	Carried out on 1 sample	recycling ratio, OSL IR depletion ratio, zero dose	N/A	5.93	0.32	14.43	4.62	Central age model (CAM) (Galbraith et al., 1999)	Partial bleaching not considered a problem for this sample due to De characteristics and deposotional context (only two samples in this study considered to show incomplete bleaching and they are beyond the scope of the Holocene)	N/A	N/A	DRAC (Durcan et al., 2015; Durcan and King, 2017), ICP-MS, conversion factors from Guerin et al. (2011),	0.03		0.5		2.4		5	3	Measurement of present day water content. If present day water content <5% a 5±3% value was used. Value chosen to refelct higher water content during humid periods, but also to include heterogeneity in the moisture content of sections due to varying porosity and the influence of the complex ground water system in the Jubbah region.			Calculated using modern day burial depths and sediment overburden density of 1.8±0.1g cm-4	0.69	0.03	8600	600	Parton, A., Clark-Balzan, L., Parker, A.G., Preston, G.W., Sung, W.W., Breeze, P.S., Leng, M.J., Groucutt, H.S., White, T.S., Alsharekh, A. and Petraglia, M.D., 2018. Middle-late Quaternary palaeoclimate variability from lake and wetland deposits in the Nefud Desert, Northern Arabia. Quaternary Science Reviews, 202, pp.78-97.
Jubbah	Nefud	Saudi Arabia	JB2-OSL4	28.021	40.9559	Lacustrine	Lacustrine sediments- silt sands		OSL	SAR	Quartz	20	2mm disc multi grain	125-181	262 and 240°C after regeneration and test dose irradiations selected	Carried out on 1 sample	recycling ratio, OSL IR depletion ratio, zero dose	N/A	9.78	6.62	18.24	6.62	Central age model (CAM) (Galbraith et al., 1999)	Partial bleaching not considered a problem for this sample due to De characteristics and deposotional context (only two samples in this study considered to show incomplete bleaching and they are beyond the scope of the Holocene)	N/A	N/A	DRAC (Durcan et al., 2015; Durcan and King, 2017), ICP-MS, conversion factors from Guerin et al. (2011),	0.17		3.5		3.6		5	3	Measurement of present day water content. If present day water content <5% a 5±3% value was used. Value chosen to refelct higher water content during humid periods, but also to include heterogeneity in the moisture content of sections due to varying porosity and the influence of the complex ground water system in the Jubbah region.			Calculated using modern day burial depths and sediment overburden density of 1.8±0.1g cm-5	1.14	0.05	8600	800	Parton, A., Clark-Balzan, L., Parker, A.G., Preston, G.W., Sung, W.W., Breeze, P.S., Leng, M.J., Groucutt, H.S., White, T.S., Alsharekh, A. and Petraglia, M.D., 2018. Middle-late Quaternary palaeoclimate variability from lake and wetland deposits in the Nefud Desert, Northern Arabia. Quaternary Science Reviews, 202, pp.78-97.
Jubbah	Nefud	Saudi Arabia	ARY-OSL1	27.9973	40.9387	Lacustrine	Wetland sediments- weakly bedded sands with numerous root holes and iron staining throughout. Coarse sand suggests aeolian component		OSL	SAR	Quartz	20	5-6mm multigrain discs	180-255	240°C (dose) 220°(regeneration)	Completed for one sample	recycling ratio, OSL IR depletion ratio, zero dose	N/A	8.1	0.8	36.2	7.2	2% uncertainty included to account for random experimental and calibration errors. Central age model (CAM) used to calculate De from accepted aliquots	primarily deposited by aeolian processes- therefore considered unlikely to be partially bleached	N/A	N/A	ICP (Adamiec and Aitken's 1998 conversion and Mejdahl's 1979 attenuation values), in-situ GS	0.49		3		2		5	3	All samples contained less than 1% water by mass of wet sediment at time of sampling. 5±3 assumed to account for variable water content over time			Calculated assuming current depths and avergae overburden density of 1.9g cm-3 (Prescott and Stephan, 1982; Prescott and Hutton, 1988; Prescott and Hutton, 1994)	1.23	0.05	6600	700	Hilbert, Y.H., White, T.S., Parton, A., Clark-Balzan, L., Crassard, R., Groucutt, H.S., Jennings, R.P., Breeze, P., Parker, A., Shipton, C. and Al-Omari, A., 2014. Epipalaeolithic occupation and palaeoenvironments of the southern Nefud desert, Saudi Arabia, during the Terminal Pleistocene and Early Holocene. Journal of Archaeological Science, 50, pp.460-474.
Jubbah	Nefud	Saudi Arabia	ARY-OSL2	27.9973	40.9387	Lacustrine	Wetland sediments- weakly bedded sands with numerous root holes and iron staining throughout. Significant coarse sand component suggesting aeolian influx		OSL	SAR	Quartz	15	5-6mm multigrain discs	180-255	240°C (dose) 220°(regeneration)	Recovered dose within 5% of laboratory administered dose, indicating acceptable performance of the measurement protocol	recycling ratio, OSL IR depletion ratio, zero dose	N/A	12.6	0.5	11	2.9	2% uncertainty included to account for random experimental and calibration errors. Central age model (CAM) used to calculate De from accepted aliquots	primarily deposited by aeolian processes- therefore considered unlikely to be partially bleached	N/A	N/A	ICP (Adamiec and Aitken's 1998 conversion and Mejdahl's 1979 attenuation values), in-situ GS	0.32		2.85		2.32		5	3	All samples contained less than 1% water by mass of wet sediment at time of sampling. 5±3 assumed to account for variable water content over time			Calculated assuming current depths and avergae overburden density of 1.9g cm-3 (Prescott and Stephan, 1982; Prescott and Hutton, 1988; Prescott and Hutton, 1994)	1.25	0.06	10100	600	Hilbert, Y.H., White, T.S., Parton, A., Clark-Balzan, L., Crassard, R., Groucutt, H.S., Jennings, R.P., Breeze, P., Parker, A., Shipton, C. and Al-Omari, A., 2014. Epipalaeolithic occupation and palaeoenvironments of the southern Nefud desert, Saudi Arabia, during the Terminal Pleistocene and Early Holocene. Journal of Archaeological Science, 50, pp.460-474.
Jubbah	Nefud	Saudi Arabia	ARY-OSL 3	27.9973	40.9387	Lacustrine	lacustrine sediments- silts/fine sands with heavy iron staining and root holes		OSL	SAR	Quartz	20	1-2mm multigrain discs	180-255	240°C (dose) 220°(regeneration)	Completed for one sample	recycling ratio, OSL IR depletion ratio, zero dose	N/A	25.5	1.3	13.4	4.1	2% uncertainty included to account for random experimental and calibration errors. Central age model (CAM) used to calculate De from accepted aliquots	More potential for partial bleaching in lacustrine deposited sediment, however comparison of range and asymetry of samples ARY-OSL3 and 4 suggests adequate bleaching for 3	N/A	N/A	ICP (Adamiec and Aitken's 1998 conversion and Mejdahl's 1979 attenuation values), in-situ GS	1.08		4.9		4.6		5	3	All samples contained less than 1% water by mass of wet sediment at time of sampling. 5±3 assumed to account for variable water content over time			Calculated assuming current depths and avergae overburden density of 1.9g cm-3 (Prescott and Stephan, 1982; Prescott and Hutton, 1988; Prescott and Hutton, 1994)	2.24	0.11	11400	800	Hilbert, Y.H., White, T.S., Parton, A., Clark-Balzan, L., Crassard, R., Groucutt, H.S., Jennings, R.P., Breeze, P., Parker, A., Shipton, C. and Al-Omari, A., 2014. Epipalaeolithic occupation and palaeoenvironments of the southern Nefud desert, Saudi Arabia, during the Terminal Pleistocene and Early Holocene. Journal of Archaeological Science, 50, pp.460-474.
Jubbah	Nefud	Saudi Arabia	ARY-OSL 7	27.9973	40.9387	Lacustrine	Iron stained silt sands with occassional root holes		OSL	SAR	Quartz	21	1-2mm multigrain discs	180-256	240°C (dose) 220°(regeneration)	Completed for one sample	recycling ratio, OSL IR depletion ratio, zero dose	N/A	33	2.6	33.5	7.3	2% uncertainty included to account for random experimental and calibration errors. Minimum age model (MAM) used to calculate De from accepted aliquots on account of potential partial bleaching	This sample yielded the most asymetric and scattered distirbution, indicating partial bleaching. Therefore a 3 component minimum age model was used to calculate final age (Arnold and Roberts, 2009)	N/A	N/A	ICP (Adamiec and Aitken's 1998 conversion and Mejdahl's 1979 attenuation values), in-situ GS	0.7		5.03		9.1		5	3	All samples contained less than 1% water by mass of wet sediment at time of sampling. 5±3 assumed to account for variable water content over time			Calculated assuming current depths and avergae overburden density of 1.9g cm-3 (Prescott and Stephan, 1982; Prescott and Hutton, 1988; Prescott and Hutton, 1994)	2.71	0.14	12200	1100	Hilbert, Y.H., White, T.S., Parton, A., Clark-Balzan, L., Crassard, R., Groucutt, H.S., Jennings, R.P., Breeze, P., Parker, A., Shipton, C. and Al-Omari, A., 2014. Epipalaeolithic occupation and palaeoenvironments of the southern Nefud desert, Saudi Arabia, during the Terminal Pleistocene and Early Holocene. Journal of Archaeological Science, 50, pp.460-474.
Wadi ad Dawasir 2	Western Arabia	Saudi Arabia	4213.1/1	21.9608	49.7499	Fluvial	Fluvial sands- coarse		OSL	SAR	Quartz		1mm multigrain discs (few dozen grains on each aliquot)	200-250	230°C for 10s selected	Completed	Recycling ratio, zero dose, dose recovery	N/A	5.49	0.25	22		Minimum age model to account for effect of differential bleaching observed in sample	Mimimum age model used to account for effect of differential bleaching in fluvial sand samples as well as small aliquots used for De determination. OSL results are consistent with pIR ages for all samples	N/A	N/A	GS	0.59	0.01	1.12	0.05	0.15	0.08	0-4					Calculated using present day depth (Prescott and Hutton, 1994)	0.9	0.04	6100	400	Matter, A., Mahjoub, A., Neubert, E., Preusser, F., Schwalb, A., Szidat, S. and Wulf, G., 2016. Reactivation of the Pleistocene trans-Arabian Wadi ad Dawasir fluvial system (Saudi Arabia) during the Holocene humid phase. Geomorphology, 270, pp.88-101.
Wadi ad Dawasir 3	Western Arabia	Saudi Arabia	4213.2/1	22.0458	49.815	Fluvial	Fluvial silt-sands- laminated		OSL	SAR	Quartz		1mm multigrain discs (few dozen grains on each aliquot)	200-250	230°C for 10s selected	Completed	Recycling ratio, zero dose, dose recovery	N/A	9.31	0.29	18		Minimum age model to account for effect of differential bleaching observed in sample	Mimimum age model used to account for effect of differential bleaching in fluvial sand samples as well as small aliquots used for De determination. OSL results are consistent with pIR ages for all samples	N/A	N/A	GS	0.94	0.01	1.42	0.07	0.48	0.19	0-4					Calculated using present day depth (Prescott and Hutton, 1994)	1.26	0.05	7400	400	Matter, A., Mahjoub, A., Neubert, E., Preusser, F., Schwalb, A., Szidat, S. and Wulf, G., 2016. Reactivation of the Pleistocene trans-Arabian Wadi ad Dawasir fluvial system (Saudi Arabia) during the Holocene humid phase. Geomorphology, 270, pp.88-101.
Wadi ad Dawasir 4	Western Arabia	Saudi Arabia	4213.3/1	21.8937	49.7024	Fluvial	Fluvial sands		OSL	SAR	Quartz		1mm multigrain discs (few dozen grains on each aliquot)	200-250	230°C for 10s selected	Completed	Recycling ratio, zero dose, dose recovery	N/A	6.17	0.3	45		Minimum age model to account for effect of differential bleaching observed in sample	Mimimum age model used to account for effect of differential bleaching in fluvial sand samples as well as small aliquots used for De determination. OSL results are consistent with pIR ages for all samples	N/A	N/A	GS	0.77	0.01	0.95	0.03	0.57	0.24	0-4					Calculated using present day depth (Prescott and Hutton, 1994)	1.05	0.05	5900	400	Matter, A., Mahjoub, A., Neubert, E., Preusser, F., Schwalb, A., Szidat, S. and Wulf, G., 2016. Reactivation of the Pleistocene trans-Arabian Wadi ad Dawasir fluvial system (Saudi Arabia) during the Holocene humid phase. Geomorphology, 270, pp.88-101.
Wadi ad Dawasir 4	Western Arabia	Saudi Arabia	4213.3/2	21.8937	49.7024	Fluvial	Fluvial sands		OSL	SAR	Quartz		1mm multigrain discs (few dozen grains on each aliquot)	200-250	230°C for 10s selected	Completed	Recycling ratio, zero dose, dose recovery	N/A	6.6	0.23	20		Minimum age model to account for effect of differential bleaching observed in sample	Mimimum age model used to account for effect of differential bleaching in fluvial sand samples as well as small aliquots used for De determination. OSL results are consistent with pIR ages for all samples	N/A	N/A	GS	1.07	0.02	3.91	0.12	0.6	0.7	0-4					Calculated using present day depth (Prescott and Hutton, 1994)	1.78	0.13	3700	300	Matter, A., Mahjoub, A., Neubert, E., Preusser, F., Schwalb, A., Szidat, S. and Wulf, G., 2016. Reactivation of the Pleistocene trans-Arabian Wadi ad Dawasir fluvial system (Saudi Arabia) during the Holocene humid phase. Geomorphology, 270, pp.88-101.
Wadi ad Dawasir 5	Western Arabia	Saudi Arabia	4214.3/1	22.1051	49.9011	Fluvial	Fluvial sands		OSL	SAR	Quartz		1mm multigrain discs (few dozen grains on each aliquot)	200-250	180°C for 30s selected	Completed	Recycling ratio, zero dose, dose recovery	N/A	10.25	0.34	13		Central age model (CAM)	Sediments judged to be well bleached based on De distributions from the small aliquots analysed. OSL results are consistent with pIR ages for all samples	N/A	N/A	GS	1.08	0.01	3.82	0.11	1.47	0.17	0-4					Calculated using present day depth (Prescott and Hutton, 1994)	1.68	0.06	6100	300	Matter, A., Mahjoub, A., Neubert, E., Preusser, F., Schwalb, A., Szidat, S. and Wulf, G., 2016. Reactivation of the Pleistocene trans-Arabian Wadi ad Dawasir fluvial system (Saudi Arabia) during the Holocene humid phase. Geomorphology, 270, pp.88-101.
Wadi ad Dawasir 6	Western Arabia	Saudi Arabia	4216.1/1	19.1975	43.5813	Fluvial	Fluvial sands		IRSL	pIR (Reimann and Tsukamoto, 2012)	Feldspar		1mm multigrain discs (few dozen grains on each aliquot)	200-250	230°C for 10s selected	Completed	zero dose, dose recovery	N/A	14.64	1.16	0.56		Minimum age model to account for effect of differential bleaching observed in sample	Mimimum age model used to account for effect of differential bleaching in fluvial sand samples as well as small aliquots used for De determination. OSL results are consistent with pIR ages for all samples, however no OSL results are available for this sample as the signal was dominated by the medium component thus aliquots not considered for analysis	12.5	0.5	GS	1.6	0.02	2.35	0.12	0.87	0.21	0-4					Calculated using present day depth (Prescott and Hutton, 1994)	2.06	0.12	7100	700	Matter, A., Mahjoub, A., Neubert, E., Preusser, F., Schwalb, A., Szidat, S. and Wulf, G., 2016. Reactivation of the Pleistocene trans-Arabian Wadi ad Dawasir fluvial system (Saudi Arabia) during the Holocene humid phase. Geomorphology, 270, pp.88-101.
Jebel Oraf	Nefud	Saudi Arabia	Shfd17032	27.9015	40.8027	Lacustrine	Lake marl	Shfd17032	OSL	SAR	Quartz	24	5mm	180-250	180°C 10s (experimentally derived)		SAR protocol with reference to Murray and Wintle (2000) and (2003)	N/A	9.3	0.59	28		Central age model (Galbraith and Green, 1990)	Considered sufficiently bleached due to broadly normal distribution of De measurements and OD of <30% once outliers removed	N/A	N/A	ICPMS	<0.1		1		19		6.1	5	Present day moisture measurements			Prescott and Hutton (1994)	4.6	0.26	2020	170	Guagnin, M., Breeze, P., Shipton, C., Ott, F., Stewart, M., Bateman, M., Martin, L., Graham, L., el-Dossary, S., Kingwell-Banham, E. and Zahrani, B., 2020. The Holocene humid period in the Nefud Desert: Hunters and herders in the Jebel Oraf palaeolake basin, Saudi Arabia. Journal of Arid Environments, 178, p.104146.
Jebel Oraf	Nefud	Saudi Arabia	Shfd17033	27.9015	40.8027	Lacustrine	Sand and organic material	Shfd17033	OSL	SAR	Quartz	24	5mm	180-250	180°C 10s (experimentally derived)		SAR protocol with reference to Murray and Wintle (2000) and (2003)	N/A	14.5	0.63	19		Central age model (Galbraith and Green, 1990)	Considered sufficiently bleached due to broadly normal distribution of De measurements and OD of <30% once outliers removed	N/A	N/A	ICPMS	0.3		1		21		6.9	6	Present day moisture measurements			Prescott and Hutton (1994)	5.2	0.29	2780	200	Guagnin, M., Breeze, P., Shipton, C., Ott, F., Stewart, M., Bateman, M., Martin, L., Graham, L., el-Dossary, S., Kingwell-Banham, E. and Zahrani, B., 2020. The Holocene humid period in the Nefud Desert: Hunters and herders in the Jebel Oraf palaeolake basin, Saudi Arabia. Journal of Arid Environments, 178, p.104146.
Jebel Oraf	Nefud	Saudi Arabia	Shfd17034	27.9015	40.8027	Lacustrine	Lake marl	Shfd17034	OSL	SAR	Quartz	24	5mm	180-250	180°C 10s (experimentally derived)		SAR protocol with reference to Murray and Wintle (2000) and (2003)	N/A	13.3	0.66	22		Central age model (Galbraith and Green, 1990)	Considered sufficiently bleached due to broadly normal distribution of De measurements and OD of <30% once outliers removed	N/A	N/A	ICPMS	0.2		2.6		4.13		2.1	7	Present day moisture measurements			Prescott and Hutton (1994)	1.6	0.07	8460	560	Guagnin, M., Breeze, P., Shipton, C., Ott, F., Stewart, M., Bateman, M., Martin, L., Graham, L., el-Dossary, S., Kingwell-Banham, E. and Zahrani, B., 2020. The Holocene humid period in the Nefud Desert: Hunters and herders in the Jebel Oraf palaeolake basin, Saudi Arabia. Journal of Arid Environments, 178, p.104146.
Jebel Oraf	Nefud	Saudi Arabia	Shfd17036	27.9015	40.8027	Lacustrine	Lake marl	Shfd17036	OSL	SAR	Quartz	24	5mm	180-250	180°C 10s (experimentally derived)		SAR protocol with reference to Murray and Wintle (2000) and (2003)	N/A	19.1	1.5	37		Minimum age model (Galbraith and Green, 1990)	Skewed De distribution indicating partial bleaching.	N/A	N/A	ICPMS	0.4		3.3		6.34		0.4	8	Present day moisture measurements			Prescott and Hutton (1994)	2.4	0.11	8050	730	Guagnin, M., Breeze, P., Shipton, C., Ott, F., Stewart, M., Bateman, M., Martin, L., Graham, L., el-Dossary, S., Kingwell-Banham, E. and Zahrani, B., 2020. The Holocene humid period in the Nefud Desert: Hunters and herders in the Jebel Oraf palaeolake basin, Saudi Arabia. Journal of Arid Environments, 178, p.104146.
Masafi	HM	UAE	MSF 14 terrace 2 TPC	25.3131	56.1628	Fluvial	Sandy-silt overbank floodplain deposits		OSL	SAR	Quartz						SAR protocol referenced (Wintle and Murray, 2006)	N/A	2.6	0.17					N/A	N/A	ICPMS/AES							5.96		Zimmerman (1971)			Prescott and Hutton (1994)	1.22	0.07	2135	185	Purdue, L., Charbonnier, J., Regagnon, E., Calastrenc, C., Sagory, T., Virmoux, C., Crépy, M., Costa, S. and Benoist, A., 2019. Geoarchaeology of Holocene oasis formation, hydro-agricultural management and climate change in Masafi, southeast Arabia (UAE). Quaternary Research, 92(1), pp.109-132.
Masafi	HM	UAE	MSF 14 terrace 1 TPB	25.3131	56.1628	Fluvial	White cemented silts		OSL	SAR	Quartz						SAR protocol referenced (Wintle and Murray, 2006)	N/A	12.26	0.9					N/A	N/A	ICPMS/AES							5.58		Zimmerman (1971)			Prescott and Hutton (1994)	1.22	0.04	9680	510	Purdue, L., Charbonnier, J., Regagnon, E., Calastrenc, C., Sagory, T., Virmoux, C., Crépy, M., Costa, S. and Benoist, A., 2019. Geoarchaeology of Holocene oasis formation, hydro-agricultural management and climate change in Masafi, southeast Arabia (UAE). Quaternary Research, 92(1), pp.109-132.
Masafi	HM	UAE	MSF 11 terrace 2 TPE	25.3131	56.1628	Fluvial	Dark brown to dark reddish brown fine silts		IRSL	pIR																	GS							5.96		Zimmerman (1971)			Prescott and Hutton (1994)			8320	910	Purdue, L., Charbonnier, J., Regagnon, E., Calastrenc, C., Sagory, T., Virmoux, C., Crépy, M., Costa, S. and Benoist, A., 2019. Geoarchaeology of Holocene oasis formation, hydro-agricultural management and climate change in Masafi, southeast Arabia (UAE). Quaternary Research, 92(1), pp.109-132.
Wadi Batha	ASC	Oman	OSL 5	22.3503	59.0235	Fluvial	Fluvial sand		OSL	SAR	Quartz		9.65mm	90-150	240 10s selected		recuperation, recycling ratio and IR depletion	N/A	6.35	0.54	Ranged from 13-28%		Mean of measured De		N/A	N/A		1.03	0.026	1.55	0.124	1.2	0.096	1.43	0.143					1.51	0.04	4200	400	Kocurek, G., Westerman, R., Hern, C., Tatum, D., Rajapara, H.M. and Singhvi, A.K., 2020. Aeolian dune accommodation space for Holocene Wadi Channel Avulsion Strata, Wahiba Dune Field, Oman. Sedimentary Geology, 399, p.105612.
B19.1	RAK	Oman	B19.1/5	18.7185	53.1915	Lacustrine	Sand with dispersed gypsum	B19.1/5	OSL	SAR	Quartz	28	8mm		260° C 10 s selected			N/A	5.43	0.5			Central age model	Partial bleaching not expected due to origin of input to sabkha deposits from aeolian dunes	N/A	N/A	High resolution GS	0.71	0.01	1.37	0.07	0.58	0.02							1.08	0.04	5400	500	Matter, A., Neubert, E., Preusser, F., Rosenberg, T. and Al-Wagdani, K., 2015. Palaeo-environmental implications derived from lake and sabkha deposits of the southern Rub'al-Khali, Saudi Arabia and Oman. Quaternary International, 382, pp.120-131.
B19.1	RAK	Oman	B19.1/4	18.7185	53.1915	Lacustrine	Sand with dispersed gypsum	B19.1/4	OSL	SAR	Quartz	27	8mm		260° C 10 s selected			N/A	11.92	0.27			Central age model	Partial bleaching not expected due to origin of input to sabkha deposits from aeolian dunes	N/A	N/A	High resolution GS	0.75	0.01	1.55	0.05	0.66	0.02							1.14	0.04	10500	400	Matter, A., Neubert, E., Preusser, F., Rosenberg, T. and Al-Wagdani, K., 2015. Palaeo-environmental implications derived from lake and sabkha deposits of the southern Rub'al-Khali, Saudi Arabia and Oman. Quaternary International, 382, pp.120-131.
B19.1	RAK	Oman	B19.1/3	18.7185	53.1915	Lacustrine	Sand with dispersed gypsum	B19.1/3	OSL	SAR	Quartz	29	8mm		260° C 10 s selected			N/A	12.12	0.22			Central age model	Partial bleaching not expected due to origin of input to sabkha deposits from aeolian dunes	N/A	N/A	High resolution GS	0.66	0.01	1.28	0.02	0.62	0.02							1.03	0.04	11700	500	Matter, A., Neubert, E., Preusser, F., Rosenberg, T. and Al-Wagdani, K., 2015. Palaeo-environmental implications derived from lake and sabkha deposits of the southern Rub'al-Khali, Saudi Arabia and Oman. Quaternary International, 382, pp.120-131.
B19.1	RAK	Oman	B19.1/2	18.7185	53.1915	Lacustrine	Sand with dispersed gypsum	B19.1/2	OSL	SAR	Quartz	28	8mm		260° C 10 s selected			N/A	13.33	0.29			Central age model	Partial bleaching not expected due to origin of input to sabkha deposits from aeolian dunes	N/A	N/A	High resolution GS	0.79	0.01	1.6	0.05	0.79	0.02							1.17	0.04	11300	400	Matter, A., Neubert, E., Preusser, F., Rosenberg, T. and Al-Wagdani, K., 2015. Palaeo-environmental implications derived from lake and sabkha deposits of the southern Rub'al-Khali, Saudi Arabia and Oman. Quaternary International, 382, pp.120-131.
B19.1	RAK	Oman	B19.1/1	18.7185	53.1915	Lacustrine	Sand with dispersed gypsum	B19,1/1	OSL	SAR	Quartz	49	8mm		260° C 10 s selected			N/A	26.51	0.62			Central age model	Partial bleaching not expected due to origin of input to sabkha deposits from aeolian dunes	N/A	N/A	High resolution GS	0.83	0.01	5.37	0.22	1.84	0.06							1.72	0.07	15500	700	Matter, A., Neubert, E., Preusser, F., Rosenberg, T. and Al-Wagdani, K., 2015. Palaeo-environmental implications derived from lake and sabkha deposits of the southern Rub'al-Khali, Saudi Arabia and Oman. Quaternary International, 382, pp.120-131.
B18.2	RAK	Oman	B18.2/5	19.2639	53.3286	Lacustrine	Sand with dispersed gypsum	B18.2/5	OSL	SAR	Quartz	28	8mm		260° C 10 s selected			N/A	11.53	0.34			Central age model	Partial bleaching not expected due to origin of input to sabkha deposits from aeolian dunes	N/A	N/A	High resolution GS	0.95	0.01	1.82	0.07	0.73	0.02							1.37	0.05	8400	400	Matter, A., Neubert, E., Preusser, F., Rosenberg, T. and Al-Wagdani, K., 2015. Palaeo-environmental implications derived from lake and sabkha deposits of the southern Rub'al-Khali, Saudi Arabia and Oman. Quaternary International, 382, pp.120-131.
B18.2	RAK	Oman	B18.2/4	19.2639	53.3286	Lacustrine	Sand with dispersed gypsum	B18.2/4	OSL	SAR	Quartz	27	8mm		260° C 10 s selected			N/A	12.74	0.24			Central age model	Partial bleaching not expected due to origin of input to sabkha deposits from aeolian dunes	N/A	N/A	High resolution GS	1.06	0.01	2.09	0.02	0.71	0.02							1.46	0.04	8700	300	Matter, A., Neubert, E., Preusser, F., Rosenberg, T. and Al-Wagdani, K., 2015. Palaeo-environmental implications derived from lake and sabkha deposits of the southern Rub'al-Khali, Saudi Arabia and Oman. Quaternary International, 382, pp.120-131.
B18.2	RAK	Oman	B18.2/3	19.2639	53.3286	Lacustrine	Sand with dispersed gypsum	B18.2/3	OSL	SAR	Quartz	29	8mm		260° C 10 s selected			N/A	15.72	0.61			Central age model	Partial bleaching not expected due to origin of input to sabkha deposits from aeolian dunes	N/A	N/A	High resolution GS	1.26	0.01	2.04	0.1	0.7	0.02							1.48	0.05	10600	500	Matter, A., Neubert, E., Preusser, F., Rosenberg, T. and Al-Wagdani, K., 2015. Palaeo-environmental implications derived from lake and sabkha deposits of the southern Rub'al-Khali, Saudi Arabia and Oman. Quaternary International, 382, pp.120-131.
B18.2	RAK	Oman	B18.2/2	19.2639	53.3286	Lacustrine	Sand with dispersed gypsum	B18.2/2	OSL	SAR	Quartz	26	8mm		260° C 10 s selected			N/A	11.43	0.2			Central age model	Partial bleaching not expected due to origin of input to sabkha deposits from aeolian dunes	N/A	N/A	High resolution GS	0.94	0.01	1.84	0.07	0.66	0.01							1.3	0.04	8800	300	Matter, A., Neubert, E., Preusser, F., Rosenberg, T. and Al-Wagdani, K., 2015. Palaeo-environmental implications derived from lake and sabkha deposits of the southern Rub'al-Khali, Saudi Arabia and Oman. Quaternary International, 382, pp.120-131.
Matafah	Southern Arabia	Oman	TH 488-1	17.685	53.5796	Fluvial	Fluvial sand	JRO-1	OSL	SAR	Quartz	24	1mm multigrain discs (few dozen grains on each aliquot)	200-250	230	Completed	Recycling ratio, zero dose, dose recovery	N/A	12.83	0.33			CAM	Not detected using small aliquots	N/A	N/A		0.56	0.05	2.22	0.16	1.5	0.28							1.22	0.06	10.5	0.6	Rose, J.I., Hilbert, Y.H., Usik, V.I., Marks, A.E., Jaboob, M.M.A., Černý, V., Crassard, R. and Preusser, F., 2019. 30,000-year-old geometric microliths reveal glacial refugium in Dhofar, Southern Oman. Journal of Paleolithic Archaeology, 2(3), pp.338-357.
Matafah	Southern Arabia	Oman	TH 488-2	17.685	53.5796	Fluvial	Fluvial sand	JRO-2	OSL	SAR	Quartz	22	1mm multigrain discs (few dozen grains on each aliquot)	200-250	230	Completed	Recycling ratio, zero dose, dose recovery	N/A	12.23	0.44			CAM	Not detected using small aliquots	N/A	N/A		0.68	0.06	2.17	0.16	1.2	0.25							1.26	0.06	9.7	0.6	Rose, J.I., Hilbert, Y.H., Usik, V.I., Marks, A.E., Jaboob, M.M.A., Černý, V., Crassard, R. and Preusser, F., 2019. 30,000-year-old geometric microliths reveal glacial refugium in Dhofar, Southern Oman. Journal of Paleolithic Archaeology, 2(3), pp.338-357.
Matafah	Southern Arabia	Oman	TH 488-5	17.685	53.5796	Fluvial	Fluvial sand	JRO-5	OSL	SAR	Quartz	24	1mm multigrain discs (few dozen grains on each aliquot)	200-250	230	Completed	Recycling ratio, zero dose, dose recovery	N/A	18.94	0.63			CAM	Not detected using small aliquots	N/A	N/A		0.71	0.07	2.63	0.18	1.35	0.23							1.25	0.07	15.1	1	Rose, J.I., Hilbert, Y.H., Usik, V.I., Marks, A.E., Jaboob, M.M.A., Černý, V., Crassard, R. and Preusser, F., 2019. 30,000-year-old geometric microliths reveal glacial refugium in Dhofar, Southern Oman. Journal of Paleolithic Archaeology, 2(3), pp.338-357.
Tawi Amar 1	AG/NR	UAE	UAE06-3-1	25.4181	55.7547	Fluvial	Silty sand		OSL	SAR	Quartz	17	5mm	90-150	220	Completed for each sample	Recycling ratio	N/A	15.55	0.68			CAM		N/A	N/A	ICPMS/ICP-AES	0.68	0.01	1.97	0.01	1.12	0.01							1.27	0.05	12.3	0.7	Atkinson, O.A., Thomas, D.S., Parker, A.G. and Goudie, A.S., 2013. Late Quaternary humidity and aridity dynamics in the northeast Rub'al-Khali, United Arab Emirates: implications for early human dispersal and occupation of eastern Arabia. Quaternary International, 300, pp.292-301.
Tawi Amar 1	AG/NR	UAE	UAE06-3-2	25.4181	55.7547	Fluvial	Silty sand		OSL	SAR	Quartz	12	5mm	90-151	221	Completed for each sample	Recycling ratio	N/A	16.2	0.68			CAM		N/A	N/A	ICPMS/ICP-AES	0.7	0	2	0.15	1.07	0.09							1.27	0.05	12.7	0.8	Atkinson, O.A., Thomas, D.S., Parker, A.G. and Goudie, A.S., 2013. Late Quaternary humidity and aridity dynamics in the northeast Rub'al-Khali, United Arab Emirates: implications for early human dispersal and occupation of eastern Arabia. Quaternary International, 300, pp.292-301.

## Sheet: Supplmentary data 2
Site name	Country	Sample name	Latitude	Longitude	Precise location	Record	Category (lacustrine/coastal)	Sample depth (m)	Material sampled	Lab code	δ13C	δ13C error	14C age	Error	Calibration and reservoir corrections (original authors)	Calibrated age (cal yr BC/AD)	Calibrated age (cal yr BP)	Error	References
Wahiba Sand Sea	Oman	OMW 013	21.8778	58.879	Y	Lacustrine	Lake	0	M. tubercalata snail shells	ETH-20502			9700	85	OxCal v3.5	9302-8816BC	11009	121.5	Radies, D., Hasiotis, S.T., Preusser, F., Neubert, E. and Matter, A., 2005. Paleoclimatic significance of Early Holocene faunal assemblages in wet interdune deposits of the Wahiba Sand Sea, Sultanate of Oman. Journal of Arid Environments, 62(1), pp.109-125.
Wahiba Sand Sea	Oman	OMW 036	21.8778	58.879	Y	Lacustrine	Lake	0	M. tubercalata snail shells	ETH-20503			9700	80	OxCal v3.5	9298-8824BC	11011	118.5	Radies, D., Hasiotis, S.T., Preusser, F., Neubert, E. and Matter, A., 2005. Paleoclimatic significance of Early Holocene faunal assemblages in wet interdune deposits of the Wahiba Sand Sea, Sultanate of Oman. Journal of Arid Environments, 62(1), pp.109-125.
al-Haid	Oman	al-Haid	21.2871	59.0807	Y	Palaeosol		0.95	Shell fragment	Pa-1820			6570	80	Reservoir correction (Saliege et al., 2005), Calib 5	5639-5368BC	7453.5	67.75	Lézine, A.M., Robert, C., Cleuziou, S., Inizan, M.L., Braemer, F., Saliège, J.F., Sylvestre, F., Tiercelin, J.J., Crassard, R., Méry, S. and Charpentier, V., 2010. Climate change and human occupation in the Southern Arabian lowlands during the last deglaciation and the Holocene. Global and Planetary Change, 72(4), pp.412-428.
Maqta	Oman	Poz-3140	22.83	59	Y	Lacustrine	Wetland	0.8	Zootectus insularis shell	Poz-3140	-4.4		825	25	Ages uncalibrated due to age overestimation as a result of reservoir and hard water effects	1175-1270AD	727.5	23.75	Fuchs, M. and Buerkert, A., 2008. A 20 ka sediment record from the Hajar Mountain range in N-Oman, and its implication for detecting arid–humid periods on the southeastern Arabian Peninsula. Earth and Planetary Science Letters, 265(3-4), pp.546-558.
Maqta	Oman	Poz-3141	22.83	59	Y	Lacustrine	Wetland	1.3	Zootectus insularis shell	Poz-3141	0.2		3470	25	Ages uncalibrated due to age overestimation as a result of reservoir and hard water effects	1881-1696BC	3738.5	46.25	Fuchs, M. and Buerkert, A., 2008. A 20 ka sediment record from the Hajar Mountain range in N-Oman, and its implication for detecting arid–humid periods on the southeastern Arabian Peninsula. Earth and Planetary Science Letters, 265(3-4), pp.546-558.
Maqta	Oman	Poz-3142	22.83	59	Y	Lacustrine	Wetland	1.6	Zootectus insularis shell	Poz-3142	-2.2		4125	30	Ages uncalibrated due to age overestimation as a result of reservoir and hard water effects	2868-2580BC	4674	72	Fuchs, M. and Buerkert, A., 2008. A 20 ka sediment record from the Hajar Mountain range in N-Oman, and its implication for detecting arid–humid periods on the southeastern Arabian Peninsula. Earth and Planetary Science Letters, 265(3-4), pp.546-558.
Maqta	Oman	Poz-3583	22.83	59	Y	Lacustrine	Wetland	4	Zootectus insularis shell	Poz-3583	-2.4		6470	50	Ages uncalibrated due to age overestimation as a result of reservoir and hard water effects	5525-5321BC	7373	51	Fuchs, M. and Buerkert, A., 2008. A 20 ka sediment record from the Hajar Mountain range in N-Oman, and its implication for detecting arid–humid periods on the southeastern Arabian Peninsula. Earth and Planetary Science Letters, 265(3-4), pp.546-558.
Maqta	Oman	Poz-4789	22.83	59	Y	Lacustrine	Wetland	6	Zootectus insularis shell	Poz-4789	-5.7		8010	40	Ages uncalibrated due to age overestimation as a result of reservoir and hard water effects	7061-6706BC	8833.5	88.75	Fuchs, M. and Buerkert, A., 2008. A 20 ka sediment record from the Hajar Mountain range in N-Oman, and its implication for detecting arid–humid periods on the southeastern Arabian Peninsula. Earth and Planetary Science Letters, 265(3-4), pp.546-558.
Maqta	Oman	Poz-4788	22.83	59	Y	Lacustrine	Wetland	8.5	Zootectus insularis shell	Poz-4788	-2		10340	50	Ages uncalibrated due to age overestimation as a result of reservoir and hard water effects	10521-9994BC	12207.5	131.75	Fuchs, M. and Buerkert, A., 2008. A 20 ka sediment record from the Hajar Mountain range in N-Oman, and its implication for detecting arid–humid periods on the southeastern Arabian Peninsula. Earth and Planetary Science Letters, 265(3-4), pp.546-558.
Maqta	Oman	Poz-4060	22.83	59	Y	Lacustrine	Wetland	10.75	Zootectus insularis shell	Poz-4060	-0.2		10430	50	Ages uncalibrated due to age overestimation as a result of reservoir and hard water effects	10661-10107BC	12334	138.5	Fuchs, M. and Buerkert, A., 2008. A 20 ka sediment record from the Hajar Mountain range in N-Oman, and its implication for detecting arid–humid periods on the southeastern Arabian Peninsula. Earth and Planetary Science Letters, 265(3-4), pp.546-558.
Khawr Al Balid	Oman	Kh. Al Balid 3	17.0092	54.1394	N	Fluvial		0.6-0.65	Organic layers in fluvial deposits	GrA-11821			630	40	Cal 2.0	1287-1401AD	606	28.5	Hoorn, C. and Cremaschi, M., 2004. Late Holocene palaeoenvironmental history of Khawr Rawri and Khawr Al Balid (Dhofar, Sultanate of Oman). Palaeogeography, Palaeoclimatology, Palaeoecology, 213(1-2), pp.1-36.
Khawr Al Balid	Oman	Kh. Al Balid 3	17.0092	54.1394	N	Fluvial		2.13-2.18	Organic layers in fluvial deposits	GrA-9190			2200	50	Cal 2.0	390-108BC	2199	70.5	Hoorn, C. and Cremaschi, M., 2004. Late Holocene palaeoenvironmental history of Khawr Rawri and Khawr Al Balid (Dhofar, Sultanate of Oman). Palaeogeography, Palaeoclimatology, Palaeoecology, 213(1-2), pp.1-36.
Khawr Al Balid	Oman	Kh. Al Balid 3	17.0092	54.1394	N	Fluvial		2.2302.28	Organic layers in fluvial deposits	GrA-9191			2400	50	Cal 2.0	752-391BC	2521.5	90.25	Hoorn, C. and Cremaschi, M., 2004. Late Holocene palaeoenvironmental history of Khawr Rawri and Khawr Al Balid (Dhofar, Sultanate of Oman). Palaeogeography, Palaeoclimatology, Palaeoecology, 213(1-2), pp.1-36.
Khawr Al Balid	Oman	Kh. Al Balid 1	17.0092	54.1394	N	Fluvial		0.28-0.29	Organic layers in fluvial deposits	GrA-9421			220	40	Cal 2.0	1526-1915AD	229.5	97.25	Hoorn, C. and Cremaschi, M., 2004. Late Holocene palaeoenvironmental history of Khawr Rawri and Khawr Al Balid (Dhofar, Sultanate of Oman). Palaeogeography, Palaeoclimatology, Palaeoecology, 213(1-2), pp.1-36.
Khawr Al Balid	Oman	Kh. Al Balid 1	17.0092	54.1394	N	Fluvial		0.95-1	Organic layers in fluvial deposits	GrA-9420			220	40	Cal 2.0	1526-1915AD	229.5	97.25	Hoorn, C. and Cremaschi, M., 2004. Late Holocene palaeoenvironmental history of Khawr Rawri and Khawr Al Balid (Dhofar, Sultanate of Oman). Palaeogeography, Palaeoclimatology, Palaeoecology, 213(1-2), pp.1-36.
Khawr Rawri	Oman	Kh. Rawri 2	17.0371	54.4326	N	Fluvial		1.05-1.1	Organic layers in fluvial deposits	GrA-9423			1680	40	Cal 2.0	265-547AD	1544	70.5	Hoorn, C. and Cremaschi, M., 2004. Late Holocene palaeoenvironmental history of Khawr Rawri and Khawr Al Balid (Dhofar, Sultanate of Oman). Palaeogeography, Palaeoclimatology, Palaeoecology, 213(1-2), pp.1-36.
Khawr Rawri	Oman	Kh. Rawri 2	17.0371	54.4326	N	Fluvial		1.4-1.45	Organic layers in fluvial deposits	GrA-9424			2200	50	Cal 2.0	390-108BC	2199	70.5	Hoorn, C. and Cremaschi, M., 2004. Late Holocene palaeoenvironmental history of Khawr Rawri and Khawr Al Balid (Dhofar, Sultanate of Oman). Palaeogeography, Palaeoclimatology, Palaeoecology, 213(1-2), pp.1-36.
Khawr Rawri	Oman	Kh. Rawri	17.0371	54.4326	N	Fluvial			Organic layers in fluvial deposits	GX 22949			2320	90	OxCal 2.18	756-170BC	2413	146.5	Hoorn, C. and Cremaschi, M., 2004. Late Holocene palaeoenvironmental history of Khawr Rawri and Khawr Al Balid (Dhofar, Sultanate of Oman). Palaeogeography, Palaeoclimatology, Palaeoecology, 213(1-2), pp.1-36.
Khawr Rawri	Oman	Kh. Rawri	17.0371	54.4326	N	Fluvial			Organic layers in fluvial deposits	GX 22529			1070	50	OxCal 2.19	774-1123AD	1001.5	87.25	Hoorn, C. and Cremaschi, M., 2004. Late Holocene palaeoenvironmental history of Khawr Rawri and Khawr Al Balid (Dhofar, Sultanate of Oman). Palaeogeography, Palaeoclimatology, Palaeoecology, 213(1-2), pp.1-36.
Wadi Darbat	Oman	W. Darbat	17.0704	54.4463	N	Fluvial			Organic layer in fluvial deposit	GX 22534			2140	85	OxCal 2.20	390-24BC	2157	91.5	Hoorn, C. and Cremaschi, M., 2004. Late Holocene palaeoenvironmental history of Khawr Rawri and Khawr Al Balid (Dhofar, Sultanate of Oman). Palaeogeography, Palaeoclimatology, Palaeoecology, 213(1-2), pp.1-36.
Al Hasa 1	Saudi Arabia	GX-4790	26.05	50.5667	N	Palaeosol			Organic contents of palaeosol	GX-4790			1170	120		648-1151AD	1050.5	125.75	Larsen, C.E. 1983. Life and land use on the Barain Islands. The geoarcheology of and ancient society. TheUniversity of Chicago Press, Prehistoric Archeology and Ecology series, 339p.
Al Hasa 1	Saudi Arabia	GX-4789	26.05	50.5667	N	Palaeosol			Organic contents of palaeosol	GX-4789			2040	175		471-407AD	1511	16	Larsen, C.E. 1983. Life and land use on the Barain Islands. The geoarcheology of and ancient society. TheUniversity of Chicago Press, Prehistoric Archeology and Ecology series, 339p.
Al Hasa 1	Saudi Arabia	GX-4792	26.05	50.5667	N	Palaeosol			Organic contents of palaeosol	GX-4792			175	135		1490-1950AD	230	115	Larsen, C.E. 1983. Life and land use on the Barain Islands. The geoarcheology of and ancient society. TheUniversity of Chicago Press, Prehistoric Archeology and Ecology series, 339p.
Al Hasa 1	Saudi Arabia	GX-4794	26.05	50.5667	N	Palaeosol			Organic contents of palaeosol	GX-4794			670	135		1036-1476AD	694	110	Larsen, C.E. 1983. Life and land use on the Barain Islands. The geoarcheology of and ancient society. TheUniversity of Chicago Press, Prehistoric Archeology and Ecology series, 339p.
Al Hasa 2	Saudi Arabia	GX-4791	25.5	49.6667	N	Lacustrine	Lake		Shells- melanoides tuberculata	GX-4791			5070	220		4348-3375BC	5811.5	243.25	Sanlaville, P. 1992. Changements climatiques dans la péninsule arabique durant le Pléostocène supérieur et l'Holocène. Paléorient 18, 1, 5-26.
Al Jirthamiyah	Saudi Arabia		20.6	43.8167	N	Spring			Tufa carbonate				6700	280		6219-5046BC	7582.5	293.25	Sanlaville, P. 1992. Changements climatiques dans la péninsule arabique durant le Pléostocène supérieur et l'Holocène. Paléorient 18, 1, 5-26.
Jabal Umm Al Qunmam- Wadi Maqab	Saudi Arabia	IRM-7615	16.8667	42.9667	N	Fluvial			Calcrete	IRM-7615			8100	400		8197-6232BC	9164.5	491.25	Sanlaville, P. 1992. Changements climatiques dans la péninsule arabique durant le Pléostocène supérieur et l'Holocène. Paléorient 18, 1, 5-26.
Al Sulb Cave	Saudi Arabia	IRM-3660	26.4167	47.3333	N	Spring			Calcareous tufa	IRM-3660			5060	250		4452-3341BC	5846.5	277.75	Sanlaville, P. 1992. Changements climatiques dans la péninsule arabique durant le Pléostocène supérieur et l'Holocène. Paléorient 18, 1, 5-26.
North Jeddah	Saudi Arabia	IRM-5903	21.7333	39.1167	N	Spring			Calcite replaced rood voids	IRM-5903			5900	400		5629-3968BC	6748.5	415.25	Sanlaville, P. 1992. Changements climatiques dans la péninsule arabique durant le Pléostocène supérieur et l'Holocène. Paléorient 18, 1, 5-26.
Wadi Abu Saw	Saudi Arabia		23.05	39.6322	N	Fluvial			Carbonate				14100	400		16276-14142BC	17159	533.5	Sanlaville, P. 1992. Changements climatiques dans la péninsule arabique durant le Pléostocène supérieur et l'Holocène. Paléorient 18, 1, 5-26.
Wadi al Birk	Saudi Arabia		18.2	41.55	N	Spring			Tufa carbonate				4700	400		4442-2457BC	5399.5	496.25	Sanlaville, P. 1992. Changements climatiques dans la péninsule arabique durant le Pléostocène supérieur et l'Holocène. Paléorient 18, 1, 5-26.
Wadi al Birk	Saudi Arabia	IRM-7622	18.2	41.55	N	Spring			Tufa carbonate	IRM-7622			6000	400		5714-4050BC	6832	416	Sanlaville, P. 1992. Changements climatiques dans la péninsule arabique durant le Pléostocène supérieur et l'Holocène. Paléorient 18, 1, 5-26.
Wadi Jizan	Saudi Arabia		17.1667	42.8333	N	Spring			Tufa carbonate				6200	400		5975-4330BC	7102.5	411.25	Sanlaville, P. 1992. Changements climatiques dans la péninsule arabique durant le Pléostocène supérieur et l'Holocène. Paléorient 18, 1, 5-26.
Wadi Jizan	Saudi Arabia	IRM-7610	17.1667	42.8333	N	Fluvial			Sinter carbonate	IRM-7610			7500	400		7451-5661BC	8506	447.5	Sanlaville, P. 1992. Changements climatiques dans la péninsule arabique durant le Pléostocène supérieur et l'Holocène. Paléorient 18, 1, 5-26.
Wadi Jizan	Saudi Arabia	IRM-7629	17.05	45.95	N	Spring			Calcite-replaced vegetation	IRM-7629			8000	300		7595-6251BC	8873	336	Sanlaville, P. 1992. Changements climatiques dans la péninsule arabique durant le Pléostocène supérieur et l'Holocène. Paléorient 18, 1, 5-26.
Wadi Jizan	Saudi Arabia		17.05	45.95	N	Fluvial			Sinter carbonate				8100	300		7791-6387BC	9039	351	Sanlaville, P. 1992. Changements climatiques dans la péninsule arabique durant le Pléostocène supérieur et l'Holocène. Paléorient 18, 1, 5-26.
Wadi Jizan	Saudi Arabia	IRM-7609	17.05	45.95	N	Fluvial			Sinter carbonate	IRM-7609			9400	300		9737-7828BC	10732.5	477.25	Sanlaville, P. 1992. Changements climatiques dans la péninsule arabique durant le Pléostocène supérieur et l'Holocène. Paléorient 18, 1, 5-26.
Wadi Dhaid	UAE	LY-3948	25.35	55.3833	N	Fluvial			Melanoides tuberculata	LY-3948			9470	170		9251-8345BC	10748	226.5	Sanlaville, P. 1992. Changements climatiques dans la péninsule arabique durant le Pléostocène supérieur et l'Holocène. Paléorient 18, 1, 5-26.
Al Hasa 2	Saudi Arabia	VRI-405	25.2712	49.6864	N	Palaeosol			Peat/charcoal	VRI-405			8290	120		7577-7061BC	9269	129	Al-Sayari, S.S., Zötl, J.G., 1978. Quaternary period in Saudi Arabia. Volume 1. Springer Verlag, 334p.
Al Hasa 2	Saudi Arabia	IRM-3653	25.5	49.6667	N	Lacustrine	Lake		Snail shells	IRM-3653			14280	430		16675-14283BC	17429	598	Al-Sayari, S.S., Zötl, J.G., 1978. Quaternary period in Saudi Arabia. Volume 1. Springer Verlag, 334p.
Al Hasa 2	Saudi Arabia	IRM-3654	25.5	49.6667	N	Lacustrine	Lake		Gastropods	IRM-3654			2180	210		783-240AD	1438.5	-135.75	Al-Sayari, S.S., Zötl, J.G., 1978. Quaternary period in Saudi Arabia. Volume 1. Springer Verlag, 334p.
Wadi al Luhy (Tuwayq mountains)	Saudi Arabia	VRI-384	24.3333	46.6667	N	Fluvial			Gastropods (Biomphalaria pfeifferi, Bulnus truncatus, Limnea natelensis, Melanoides tuberculata)	VRI-384			8400	140		7711-7066BC	9338.5	161.25	Al-Sayari, S.S., Zötl, J.G., 1978. Quaternary period in Saudi Arabia. Volume 1. Springer Verlag, 334p.
Wadi Birk	Saudi Arabia		18.2	41.55	N	Palaeosol			Charcoal				2170	130		726-129BC	2377.5	149.25	Al-Sayari, S.S., Zötl, J.G., 1978. Quaternary period in Saudi Arabia. Volume 1. Springer Verlag, 334p.
An Nafud	Saudi Arabia	B-3461	27.36	38.5	Y	Lacustrine	Lake		Organic layer	B-3461			5280	100		4342-3818BC	6030	131	Whitney, J.W., Faulkender, D.J. and Rubin, M., 1983. The environmental history and present condition of Saudi Arabia's northern sand seas (No. 83-749). US Geological Survey,.
N. As Sirr	Saudi Arabia	B-2988	26.1	44.19	Y	Lacustrine	Lake		Carbonate	B-2988			5480	70		4488-4065BC	6226.5	105.75	Whitney, J.W., Faulkender, D.J. and Rubin, M., 1983. The environmental history and present condition of Saudi Arabia's northern sand seas (No. 83-749). US Geological Survey,.
N. Urayq	Saudi Arabia	B-3466	25.35	42.4	Y	Lacustrine	Lake		Carbonate	B-3466			5640	90		4695-4337BC	6466	89.5	Whitney, J.W., Faulkender, D.J. and Rubin, M., 1983. The environmental history and present condition of Saudi Arabia's northern sand seas (No. 83-749). US Geological Survey,.
N. Urayq	Saudi Arabia	B-3523	25.37	42.39	Y	Lacustrine	Lake		Carbonate	B-3523			8440	90		7602-7192BC	9347	102.5	Whitney, J.W., Faulkender, D.J. and Rubin, M., 1983. The environmental history and present condition of Saudi Arabia's northern sand seas (No. 83-749). US Geological Survey,.
Harrat As Sarat	Saudi Arabia	IRM-7627	18.0333	43.1	N	Fluvial			Calcrete				10100	400		10814-8633BC	11673.5	545.25	Jado, A.R., Zötl, J.G. 1984. Quaternary period in Saudi Arabia. Volume 2. Springer Verlag, 361p.
Harrat As Sarat	Saudi Arabia	IRM-7627	18.0333	43.1	N	Fluvial			Calcrete				8800	400		9196-7043BC	10069.5	538.25	Jado, A.R., Zötl, J.G. 1984. Quaternary period in Saudi Arabia. Volume 2. Springer Verlag, 361p.
Wadi ad Dawasir 7	Saudi Arabia	IRM-4366	21.25	42.7333	N	Fluvial			Calcite sinter				6110	250		5532-4489BC	6960.5	260.75	Jado, A.R., Zötl, J.G. 1984. Quaternary period in Saudi Arabia. Volume 2. Springer Verlag, 361p.
Wadi ad Dawasir 7	Saudi Arabia	IRM-4235	21.25	42.7333	N	Fluvial			Calcite sinter				6700	250		6080-5071BC	7525.5	252.25	Jado, A.R., Zötl, J.G. 1984. Quaternary period in Saudi Arabia. Volume 2. Springer Verlag, 361p.
Wadi Birk	Saudi Arabia	IRM-4241	23.6667	46.5833	N	Fluvial			Sinter gravel				6880	290		6392-5231BC	7761.5	290.25	Jado, A.R., Zötl, J.G. 1984. Quaternary period in Saudi Arabia. Volume 2. Springer Verlag, 361p.
Wadi Jizan	Saudi Arabia	IRM-7608	17.0167	42.9167	N	Fluvial			Snail shells				3000	400		2343-209BC	3226	533.5	Jado, A.R., Zötl, J.G. 1984. Quaternary period in Saudi Arabia. Volume 2. Springer Verlag, 361p.
Wadi Jizan	Saudi Arabia	IRM SA-77/5	17.0833	42.7333	N	Fluvial			Snail in dust deposit				3140	357		2452-542BC	3447	477.5	Jado, A.R., Zötl, J.G. 1984. Quaternary period in Saudi Arabia. Volume 2. Springer Verlag, 361p.
Wadi Jizan	Saudi Arabia	IRM SA-77/9	17.1	42.85	N	Fluvial			sinter limestone				6220	280		5703-4506BC	7054.5	299.25	Jado, A.R., Zötl, J.G. 1984. Quaternary period in Saudi Arabia. Volume 2. Springer Verlag, 361p.
Wadi Jizan	Saudi Arabia	IRM SA-77/4	17.0833	42.7333	N	Fluvial			Calcareous sinter				8080	270		7602-6422BC	8962	295	Jado, A.R., Zötl, J.G. 1984. Quaternary period in Saudi Arabia. Volume 2. Springer Verlag, 361p.
Mundafan	Saudi Arabia	MF 1	18.4849	45.4998	N	Lacustrine	Lake		Marl	Uga-1218			17460	245		19934-18572BC	21203	340.5	McClure, H.A. 1976. Radiocarbon chronology of late Quaternary lakes in the Arabian desert. Nature 263, 755-756.
Mundafan	Saudi Arabia	MF 12	18.4849	45.4998	N	Lacustrine	Wetland		Algal encrustation	Uga-1216			6100	70		5215-4840BC	6977.5	93.75	McClure, H.A. 1976. Radiocarbon chronology of late Quaternary lakes in the Arabian desert. Nature 263, 755-756.
Mundafan	Saudi Arabia	MF 13	18.4849	45.4998	N	Lacustrine	Lake		Diatomaceous marl	Uga-1207			7040	115		6213-5671BC	7892	135.5	McClure, H.A. 1976. Radiocarbon chronology of late Quaternary lakes in the Arabian desert. Nature 263, 755-756.
Mundafan	Saudi Arabia	MF 14	18.4849	45.4998	N	Lacustrine	Lake		Marl	Uga-1204			7190	85		6233-5895BC	8014	84.5	McClure, H.A. 1976. Radiocarbon chronology of late Quaternary lakes in the Arabian desert. Nature 263, 755-756.
Mundafan	Saudi Arabia	MF 15	18.4849	45.4998	N	Lacustrine	Lake		Diatomaceous marl	Uga-1206			7265	80		6360-5986BC	8123	93.5	McClure, H.A. 1976. Radiocarbon chronology of late Quaternary lakes in the Arabian desert. Nature 263, 755-756.
Mundafan	Saudi Arabia	MF 16	18.4849	45.4998	N	Lacustrine	Lake		Shells	Uga-1208			7400	210		6690-5834BC	8212	214	McClure, H.A. 1976. Radiocarbon chronology of late Quaternary lakes in the Arabian desert. Nature 263, 755-756.
Mundafan	Saudi Arabia	MF 17	18.4849	45.4998	N	Lacustrine	Lake		Diatomaceous marl	Uga-1205			7770	90		6770-6389BC	8529.5	95.25	McClure, H.A. 1976. Radiocarbon chronology of late Quaternary lakes in the Arabian desert. Nature 263, 755-756.
Mundafan	Saudi Arabia	MF 18	18.4849	45.4998	N	Lacustrine	Lake		Marl	Uga-1212			8060	95		7322-7220BC	9221	25.5	McClure, H.A. 1976. Radiocarbon chronology of late Quaternary lakes in the Arabian desert. Nature 263, 755-756.
Mundafan	Saudi Arabia	MF 19	18.4849	45.4998	N	Lacustrine	Lake		Marl	Uga-1221			8155	85		7467-6830BC	9098.5	159.25	McClure, H.A. 1976. Radiocarbon chronology of late Quaternary lakes in the Arabian desert. Nature 263, 755-756.
Mundafan	Saudi Arabia	MF 20	18.4849	45.4998	N	Lacustrine	Lake		Shells	Uga-1222			8565	110		7952-7348BC	9600	151	McClure, H.A. 1976. Radiocarbon chronology of late Quaternary lakes in the Arabian desert. Nature 263, 755-756.
Mundafan	Saudi Arabia	MF 21	18.4849	45.4998	N	Lacustrine	Lake		Charcoal/ash	Uga-1214			8800	90		8207-7606BC	9856.5	150.25	McClure, H.A. 1976. Radiocarbon chronology of late Quaternary lakes in the Arabian desert. Nature 263, 755-756.
Mundafan	Saudi Arabia	MF 22	18.4849	45.4998	N	Lacustrine	Wetland		Calcareous silstone	Uga-1215			11465	115		11630-1171BC	13350.5	114.75	McClure, H.A. 1976. Radiocarbon chronology of late Quaternary lakes in the Arabian desert. Nature 263, 755-756.
Mundafan	Saudi Arabia	MF 23	18.4849	45.4998	N	Lacustrine	Lake		Marl	Uga-1210			14965	195		16791-15873BC	18282	229.5	McClure, H.A. 1976. Radiocarbon chronology of late Quaternary lakes in the Arabian desert. Nature 263, 755-756.
Tayma	Saudi Arabia	Poz-55863	27.38	38.33	Y	Lacustrine	Wetland	3.64-3.69	Pollen 80%, tissues 15%, charred particles 5%	Poz-55863			6880	40	Calibrated with Bcal and incorporated into age depth model considering stratigraphic position. Psimpoll program used to best fit age depth model.	5878-5669BC	7723.5	52.25	Dinies, M., Plessen, B., Neef, R., Kûrschner, H. 2015. When the desert was green: grassland expansion during the early Holocene in northwestern Arabia. Quaternary International 382, 293-302
Tayma	Saudi Arabia	Poz-55864	27.38	38.33	Y	Lacustrine	Wetland	3.78-3.82	Pollen 50%, tissues 45%, charred particles, 5%	Poz-55864			7080	50	Calibrated with Bcal and incorporated into age depth model considering stratigraphic position. Psimpoll program used to best fit age depth model.	6061-5843BC	7902	54.5	Dinies, M., Plessen, B., Neef, R., Kûrschner, H. 2015. When the desert was green: grassland expansion during the early Holocene in northwestern Arabia. Quaternary International 382, 293-302
Tayma	Saudi Arabia	Poz-62561	27.38	38.33	Y	Lacustrine	Wetland	4.05-4.18	Pollen 70%, tissues 25%, charred particles, 5%	Poz-62561			6950	50	Calibrated with Bcal and incorporated into age depth model considering stratigraphic position. Psimpoll program used to best fit age depth model.	5975-5730BC	7802.5	61.25	Dinies, M., Plessen, B., Neef, R., Kûrschner, H. 2015. When the desert was green: grassland expansion during the early Holocene in northwestern Arabia. Quaternary International 382, 293-302
Tayma	Saudi Arabia	Poz-62348	27.38	38.33	Y	Lacustrine	Wetland	4.16-4.20	Gastropod shell	Poz-62348			8910	70	Not included in age model due to potential influence of hardwater effect	8277-7817BC	9997	115	Dinies, M., Plessen, B., Neef, R., Kûrschner, H. 2015. When the desert was green: grassland expansion during the early Holocene in northwestern Arabia. Quaternary International 382, 293-302
Tayma	Saudi Arabia	Poz-54259	27.38	38.33	Y	Lacustrine	Wetland	4.16-4.2	Pollen 50%, 'limnic NPP' 15%, tissues 5%, charred particles 5%	Poz-54259			7100	50	Calibrated with Bcal and incorporated into age depth model considering stratigraphic position. Psimpoll program used to best fit age depth model.	6066-5851BC	7908.5	53.75	Dinies, M., Plessen, B., Neef, R., Kûrschner, H. 2015. When the desert was green: grassland expansion during the early Holocene in northwestern Arabia. Quaternary International 382, 293-302
Tayma	Saudi Arabia	Poz-55868	27.38	38.33	Y	Lacustrine	Lake	4.96-4.99	Pollen 50%, tissues 20%, 'limnic NPP' 15%, charred particles 15%	Poz-55868			7590	40	Calibrated with Bcal and incorporated into age depth model considering stratigraphic position. Psimpoll program used to best fit age depth model.	6563-6386BC	8424.5	44.25	Dinies, M., Plessen, B., Neef, R., Kûrschner, H. 2015. When the desert was green: grassland expansion during the early Holocene in northwestern Arabia. Quaternary International 382, 293-302
Tayma	Saudi Arabia	Poz-55869	27.38	38.33	Y	Lacustrine	Lake	5.17-5.22	Pollen 80%, charred particles 15%, tissues 5%	Poz-55869			7660	40	Calibrated with Bcal and incorporated into age depth model considering stratigraphic position. Psimpoll program used to best fit age depth model.	6591-6437BC	8464	38.5	Dinies, M., Plessen, B., Neef, R., Kûrschner, H. 2015. When the desert was green: grassland expansion during the early Holocene in northwestern Arabia. Quaternary International 382, 293-302
Tayma	Saudi Arabia	Poz-55870	27.38	38.33	Y	Lacustrine	Lake	5.17-5.27	Pollen 40%, charred particles 60%	Poz-55870			7390	60	Not included in age model due to low pollen ratio and contamination by charred particles	6394-6086BC	8190	77	Dinies, M., Plessen, B., Neef, R., Kûrschner, H. 2015. When the desert was green: grassland expansion during the early Holocene in northwestern Arabia. Quaternary International 382, 293-302
Tayma	Saudi Arabia	Poz-62563	27.38	38.33	Y	Lacustrine	Lake	5.23-5.34	Pollen 80%, tissues 10%, charred particles 10%, <5% 'limnic NPP'	Poz-62563			7670	70	Calibrated with Bcal and incorporated into age depth model considering stratigraphic position. Psimpoll program used to best fit age depth model.	6643-6421BC	8482	55.5	Dinies, M., Plessen, B., Neef, R., Kûrschner, H. 2015. When the desert was green: grassland expansion during the early Holocene in northwestern Arabia. Quaternary International 382, 293-302
Tayma	Saudi Arabia	Poz-62564	27.38	38.33	Y	Lacustrine	Lake	5.38-5.52	Pollen 50%, limnic NPP 35%, tissues 10%, charred particles 5%	Poz-62564			7670	70	Calibrated with Bcal and incorporated into age depth model considering stratigraphic position. Psimpoll program used to best fit age depth model.	6643-6421BC	8482	55.5	Dinies, M., Plessen, B., Neef, R., Kûrschner, H. 2015. When the desert was green: grassland expansion during the early Holocene in northwestern Arabia. Quaternary International 382, 293-302
Tayma	Saudi Arabia	Poz-62566	27.38	38.33	Y	Lacustrine	Lake	5.38-52	Pollen 50%, 'limnic NPP' 35%, tissues 10%, charred particles 5%	Poz-62566			8330	80	Not included in age depth model due to low pollen ratio and contamination by charred particles	7576-7084BC	9280	123	Dinies, M., Plessen, B., Neef, R., Kûrschner, H. 2015. When the desert was green: grassland expansion during the early Holocene in northwestern Arabia. Quaternary International 382, 293-302
Tayma	Saudi Arabia	Poz-55871	27.38	38.33	Y	Lacustrine	Lake	5.47-5.51	Pollen 25%, limnic NPP 75%	Poz-55871			8440	80	Not included in age depth model due to low pollen ratio and potential hard water effect of limnic NPP	7598-7201BC	9349.5	99.25	Dinies, M., Plessen, B., Neef, R., Kûrschner, H. 2015. When the desert was green: grassland expansion during the early Holocene in northwestern Arabia. Quaternary International 382, 293-302
Tayma	Saudi Arabia	Poz-55872	27.38	38.33	Y	Lacustrine	Lake	5.47-5.51	6 Ruppia seeds	Poz-55872			8280	50	Not included in age depth model due to potential influence of hardwater effect	7486-7085BC	9235.5	100.25	Dinies, M., Plessen, B., Neef, R., Kûrschner, H. 2015. When the desert was green: grassland expansion during the early Holocene in northwestern Arabia. Quaternary International 382, 293-302
Tayma	Saudi Arabia	Poz-55874	27.38	38.33	Y	Lacustrine	Lake	5.47-5.51	Pollen 80%, 'limnic NPP' 15%, tissues 5%	Poz-55874			7880	70	Calibrated with Bcal and incorporated into age depth model considering stratigraphic position. Psimpoll program used to best fit age depth model.	7037-6596BC	8766.5	110.25	Dinies, M., Plessen, B., Neef, R., Kûrschner, H. 2015. When the desert was green: grassland expansion during the early Holocene in northwestern Arabia. Quaternary International 382, 293-302
Tayma	Saudi Arabia	Poz-55875	27.38	38.33	Y	Lacustrine	Lake	5.65-5.73	Pollen 35%, tissues 35%, charred particles 25%, limnic NPP 5%	Poz-55875			7410	60	Not included in age depth model due to low pollen ratio	6417-6089BC	8203	82	Dinies, M., Plessen, B., Neef, R., Kûrschner, H. 2015. When the desert was green: grassland expansion during the early Holocene in northwestern Arabia. Quaternary International 382, 293-302
Tayma	Saudi Arabia	Tay 54/14	27.38	38.33	Y	Lacustrine	Lake	3.05-3.1	Plant remains	KIA34034	-26.5	0.3	7805	45	Calib 6.0.1. Age estimations arising from hard water effect assumed to be insiginificant based on similar studies (Davies, 2006; Lezine et al., 2007)	6770-6482BC	8576	72	Engel, M., Brückner, H., Pint, A., Wellbrock, K., Ginau, A., Voss, P., Grottker, M., Klasen, N., Frenzel, P. 2011. The early Holocene humid period in NW Saudi Arabia – Sediments, microfossils and palaeo-hydrological modelling . Quaternary International. In press.
Tayma	Saudi Arabia	Tay 58/13H	27.38	38.33	Y	Lacustrine	Lake	3.5	Wood	KIA34033	-27.6	0.2	7820	45	Calib 6.0.1. Age estimations arising from hard water effect assumed to be insiginificant based on similar studies (Davies, 2006; Lezine et al., 2007)	6819-6505BC	8612	78.5	Engel, M., Brückner, H., Pint, A., Wellbrock, K., Ginau, A., Voss, P., Grottker, M., Klasen, N., Frenzel, P. 2011. The early Holocene humid period in NW Saudi Arabia – Sediments, microfossils and palaeo-hydrological modelling . Quaternary International. In press.
Tayma	Saudi Arabia	Tay 58/14	27.38	38.33	Y	Lacustrine	Lake	3.53-3.58	Seeds	KIA35465	-14	0.4	8300	45	Calib 6.0.1. Age estimations arising from hard water effect assumed to be insiginificant based on similar studies (Davies, 2006; Lezine et al., 2007)	7492-7184BC	9288	77	Engel, M., Brückner, H., Pint, A., Wellbrock, K., Ginau, A., Voss, P., Grottker, M., Klasen, N., Frenzel, P. 2011. The early Holocene humid period in NW Saudi Arabia – Sediments, microfossils and palaeo-hydrological modelling . Quaternary International. In press.
Tayma	Saudi Arabia	Tay 11/6	27.38	38.33	Y	Lacustrine	Lake	0.05-0.1	Gastropod shells	KIA34032	5.78	0.1	8125	45	Calib 6.0.1. Age estimations arising from hard water effect assumed to be insiginificant based on similar studies (Davies, 2006; Lezine et al., 2007)	7318-7040BC	9129	69.5	Engel, M., Brückner, H., Pint, A., Wellbrock, K., Ginau, A., Voss, P., Grottker, M., Klasen, N., Frenzel, P. 2011. The early Holocene humid period in NW Saudi Arabia – Sediments, microfossils and palaeo-hydrological modelling . Quaternary International. In press.
Tayma	Saudi Arabia	Tay 11/2	27.38	38.33	Y	Lacustrine	Lake	2.05-2.1	Gastropod shells	KIA34027	0.53	0.2	8980	45	Calib 6.0.1. Age estimations arising from hard water effect assumed to be insiginificant based on similar studies (Davies, 2006; Lezine et al., 2007)	8289-7966BC	10077.5	80.75	Engel, M., Brückner, H., Pint, A., Wellbrock, K., Ginau, A., Voss, P., Grottker, M., Klasen, N., Frenzel, P. 2011. The early Holocene humid period in NW Saudi Arabia – Sediments, microfossils and palaeo-hydrological modelling . Quaternary International. In press.
Tayma	Saudi Arabia	Tay 177/21	27.38	38.33	Y	Lacustrine	Lake	0.05	Ostracods	UGAMS7583	-4.2		8250	35	Calib 6.0.1. Age estimations arising from hard water effect assumed to be insiginificant based on similar studies (Davies, 2006; Lezine et al., 2007)	7457-7083BC	9220	93.5	Engel, M., Brückner, H., Pint, A., Wellbrock, K., Ginau, A., Voss, P., Grottker, M., Klasen, N., Frenzel, P. 2011. The early Holocene humid period in NW Saudi Arabia – Sediments, microfossils and palaeo-hydrological modelling . Quaternary International. In press.
Tayma	Saudi Arabia	Tay 177/10	27.38	38.33	Y	Lacustrine	Lake	1.2	Ostracods	UGAMS7582	-3.8		8530	30	Calib 6.0.1. Age estimations arising from hard water effect assumed to be insiginificant based on similar studies (Davies, 2006; Lezine et al., 2007)	7594-7534BC	9514	15	Engel, M., Brückner, H., Pint, A., Wellbrock, K., Ginau, A., Voss, P., Grottker, M., Klasen, N., Frenzel, P. 2011. The early Holocene humid period in NW Saudi Arabia – Sediments, microfossils and palaeo-hydrological modelling . Quaternary International. In press.
Tayma	Saudi Arabia	Tay 177/1	27.38	38.33	Y	Lacustrine	Lake	2.05	Ostracods	UGAMS7581	-4.1		8740	30	Calib 6.0.1. Age estimations arising from hard water effect assumed to be insiginificant based on similar studies (Davies, 2006; Lezine et al., 2007)	7941-7605BC	9723	84	Engel, M., Brückner, H., Pint, A., Wellbrock, K., Ginau, A., Voss, P., Grottker, M., Klasen, N., Frenzel, P. 2011. The early Holocene humid period in NW Saudi Arabia – Sediments, microfossils and palaeo-hydrological modelling . Quaternary International. In press.
Wadi ad Dawasir 1	Saudi Arabia		28.3	45.3167	N	Lacustrine	Lake		Melanoides tuberculata				8025	260		7577-6436BC	8956.5	285.25	Zarins, J., Ibrahim, M., Potts, D., Edens, C. 1979. Preliminary report on the survey of the central province. Atlal 3, 14-19.
Wadi ad Dawasir 1	Saudi Arabia		28.3	45.3167	N	Lacustrine	Lake		Melanoides tuberculata				9790	250		10478-8485BC	11431.5	498.25	Zarins, J., Ibrahim, M., Potts, D., Edens, C. 1979. Preliminary report on the survey of the central province. Atlal 3, 14-19.
Wadi ad Dawasir 1	Saudi Arabia		28.3	45.3167	N	Lacustrine	Lake		Melanoides tuberculata				10890	560		12196-9238BC	12667	739.5	Zarins, J., Ibrahim, M., Potts, D., Edens, C. 1979. Preliminary report on the survey of the central province. Atlal 3, 14-19.
Jebel Hafit	UAE	Hv-14592	24.0691	55.779	N	Fluvial			Wood	Hv-14592			155	50		1664-1950AD	143	71.5	Gebel, H.G., Hannss, C., Liebau, A., Raehle, W., 1989. The Late Quaternary environments of ‘Ain al-Faida/Al Ain, Abu Dhabi Emirate. Archaeology in the United Arab Emirates 5, 9–48.
Al Ain	UAE	HD-8095-8137	24.1833	55.7333	N	Fluvial			Wood	HD-8095-8137			200	40		1640-1950AD	155	77.5	Gebel, H.G., Hannss, C., Liebau, A., Raehle, W., 1989. The Late Quaternary environments of ‘Ain al-Faida/Al Ain, Abu Dhabi Emirate. Archaeology in the United Arab Emirates 5, 9–48.
Al Ain	UAE	Hv-12709	24.1833	55.7333	N	Lacustrine	Lake		Melanoides	Hv-12709			6930	75		5983-5669BC	7776	78.5	Gebel, H.G., Hannss, C., Liebau, A., Raehle, W., 1989. The Late Quaternary environments of ‘Ain al-Faida/Al Ain, Abu Dhabi Emirate. Archaeology in the United Arab Emirates 5, 9–48.
Al Ain	UAE	HD-8096-8136	24.1833	55.7731	N	Fluvial			Wood	HD-8096-8136			230	40		1521-1950AD	214.5	107.25	Gebel, H.G., Hannss, C., Liebau, A., Raehle, W., 1989. The Late Quaternary environments of ‘Ain al-Faida/Al Ain, Abu Dhabi Emirate. Archaeology in the United Arab Emirates 5, 9–48.
Al Ain	UAE	Hv-10917	24.1833	55.7333	N	Lacustrine	Lake		Melanoides	Hv-10917			5795	100		4901-4401BC	6601	125	Gebel, H.G., Hannss, C., Liebau, A., Raehle, W., 1989. The Late Quaternary environments of ‘Ain al-Faida/Al Ain, Abu Dhabi Emirate. Archaeology in the United Arab Emirates 5, 9–48.
Al ain	UAE	Hv-12708	24.1833	55.7333	N	Lacustrine	Lake		Melanoides	Hv-12708			9700	90		9306-8809BC	11007.5	124.25	Gebel, H.G., Hannss, C., Liebau, A., Raehle, W., 1989. The Late Quaternary environments of ‘Ain al-Faida/Al Ain, Abu Dhabi Emirate. Archaeology in the United Arab Emirates 5, 9–48.
Mleiha	UAE	SH93/29-4	25.122	55.8612	N	Fluvial		0.5	Freshwater grastropods	Ly-7319			4175	110		3073-2466BC	4719.5	151.75	Dalongeville, R., 1999. Mleiha: étude physique et paléoenvironment. In: M. Mouton (ed.) "Mleiha I; Environment, Stratégies de Subsistance et Artisanats". pp. 33–54. Travaux Maison de l'Orient 29, Lyon.
Mleiha	UAE	SH93/28-1	25.122	55.8612	N	Fluvial		1	Freshwater grastropods	Ly-6723			4990	205		4321-3365BC	5793	239	Dalongeville, R., 1999. Mleiha: étude physique et paléoenvironment. In: M. Mouton (ed.) "Mleiha I; Environment, Stratégies de Subsistance et Artisanats". pp. 33–54. Travaux Maison de l'Orient 29, Lyon.
Awafi	UAE	Poz-3933	25.7141	55.9486	Y	Lacustrine	Wetland	1	Melanoides tuberculata in lacustine marls	Poz-3933			4670	40	OxCAL	3606-3363BC	5434.5	60.75	Parker, A.G., Eckersley, L., Smith, M.M., Goudie, A.S., Stokes, S., White, K., Hodson, M.J. 2004. Holocene vegetation dynamics in the northeastern Rub' al-Khali desert, Arabian Peninsula: a pollen, phytolith and carbon isotope study. Journal of Quaternary Science 19, 665–676.
Awafi	UAE	Poz-3881	25.7141	55.9486	Y	Lacustrine	Wetland	1.5	Melanoides tuberculata	Poz-3881			5190	50	OxCAL	4227-3808BC	5967.5	104.75	Parker, A.G., Eckersley, L., Smith, M.M., Goudie, A.S., Stokes, S., White, K., Hodson, M.J. 2004. Holocene vegetation dynamics in the northeastern Rub' al-Khali desert, Arabian Peninsula: a pollen, phytolith and carbon isotope study. Journal of Quaternary Science 19, 665–676.
Awafi	UAE	Poz-3882	25.7141	55.9486	Y	Lacustrine	Lake	1.7	Melanoides tuberculata	Poz-3882			6800	50	OxCAL	5786-5622BC	7654	41	Parker, A.G., Eckersley, L., Smith, M.M., Goudie, A.S., Stokes, S., White, K., Hodson, M.J. 2004. Holocene vegetation dynamics in the northeastern Rub' al-Khali desert, Arabian Peninsula: a pollen, phytolith and carbon isotope study. Journal of Quaternary Science 19, 665–676.
Awafi	UAE	Poz-3883	25.7141	55.9486	Y	Lacustrine	Lake	1.9	Melanoides tuberculata	Poz-3883			7040	40	OxCAL	6015-5833BC	7874	45.5	Parker, A.G., Eckersley, L., Smith, M.M., Goudie, A.S., Stokes, S., White, K., Hodson, M.J. 2004. Holocene vegetation dynamics in the northeastern Rub' al-Khali desert, Arabian Peninsula: a pollen, phytolith and carbon isotope study. Journal of Quaternary Science 19, 665–676.
Awafi	UAE	Poz-3884	25.7141	55.9486	Y	Lacustrine	Lake	2.1	Melanoides tuberculata	Poz-3884			6210	50	OxCAL	5306-5014BC	7110	73	Parker, A.G., Eckersley, L., Smith, M.M., Goudie, A.S., Stokes, S., White, K., Hodson, M.J. 2004. Holocene vegetation dynamics in the northeastern Rub' al-Khali desert, Arabian Peninsula: a pollen, phytolith and carbon isotope study. Journal of Quaternary Science 19, 665–676.
Awafi	UAE	Poz-3885	25.7141	55.9486	Y	Lacustrine	Lake	2.3	Melanoides tuberculata	Poz-3885			7170	50	OxCAL	6216-5917BC	8016.5	74.75	Parker, A.G., Eckersley, L., Smith, M.M., Goudie, A.S., Stokes, S., White, K., Hodson, M.J. 2004. Holocene vegetation dynamics in the northeastern Rub' al-Khali desert, Arabian Peninsula: a pollen, phytolith and carbon isotope study. Journal of Quaternary Science 19, 665–676.
Awafi	UAE	Poz-3886	25.7141	55.9486	Y	Lacustrine	Lake	2.4	Melanoides tuberculata	Poz-3886			7240	40	OxCAL	6221-6022BC	8071.5	49.75	Parker, A.G., Eckersley, L., Smith, M.M., Goudie, A.S., Stokes, S., White, K., Hodson, M.J. 2004. Holocene vegetation dynamics in the northeastern Rub' al-Khali desert, Arabian Peninsula: a pollen, phytolith and carbon isotope study. Journal of Quaternary Science 19, 665–676.
Wahala	UAE	Beta-246361	25.6467	55.7906	Y	Lacustrine	Wetland	0.63-0.67	Organics	Beta-246361			3360	40	Calib 7.0.2/IntCal09 (Reimer et al., 2009)	1744-1533BC	3588.5	52.75	Preston, G.W., Thomas, D.S.G., Goudie, A.S., Atkinson, A.S., Leng, M.J., Hodson, M.J., Walkington, H., Charpentier, V., Méry, S., Borgi, F., Parker, A.G. 2015. A multi-proxy abakysis of the Holocene humid phase from the United Arab Emirates and its implications fro southeast Arabia's Neolithic populations. Quaternary International 382, 277-292
Wahala	UAE	Beta-382525	25.6467	55.7906		Lacustrine	Wetland	1.17-1.21	Organics	Beta-382525			5640	30	Calib 7.0.2/IntCal09 (Reimer et al., 2009)	4552-4367BC	6404.5	43.75	Preston, G.W., Thomas, D.S.G., Goudie, A.S., Atkinson, A.S., Leng, M.J., Hodson, M.J., Walkington, H., Charpentier, V., Méry, S., Borgi, F., Parker, A.G. 2015. A multi-proxy abakysis of the Holocene humid phase from the United Arab Emirates and its implications fro southeast Arabia's Neolithic populations. Quaternary International 382, 277-292
Wahala	UAE	Poz-14897	25.6467	55.7906		Lacustrine	Lake	1.55	Melanoides tuberculata	Poz-14897			6980	50	Calib 7.0.2/IntCal09 (Reimer et al., 2009)	5982-5741BC	7811.5	60.25	Preston, G.W., Thomas, D.S.G., Goudie, A.S., Atkinson, A.S., Leng, M.J., Hodson, M.J., Walkington, H., Charpentier, V., Méry, S., Borgi, F., Parker, A.G. 2015. A multi-proxy abakysis of the Holocene humid phase from the United Arab Emirates and its implications fro southeast Arabia's Neolithic populations. Quaternary International 382, 277-292
Wahala	UAE	Poz-14898	25.6467	55.7906		Lacustrine	Lake	1.93	Melanoides tuberculata	Poz-14898			7520	50	Calib 7.0.2/IntCal09 (Reimer et al., 2009)	6459-6246BC	8302.5	53.25	Preston, G.W., Thomas, D.S.G., Goudie, A.S., Atkinson, A.S., Leng, M.J., Hodson, M.J., Walkington, H., Charpentier, V., Méry, S., Borgi, F., Parker, A.G. 2015. A multi-proxy abakysis of the Holocene humid phase from the United Arab Emirates and its implications fro southeast Arabia's Neolithic populations. Quaternary International 382, 277-292
al Hawa	Yemen	Pa 1996	15.8667	46.7167	Y	Lacustrine	Wetland	0.075	Bellamya	Pa 1996			6850	115	CALIB 5 (Reimer et al., 2005)	5986-5558BC	7722	107	Lézine, A.M., Tiercelin, J.J., Robert, C., Saliège, J.F., Cleuziou, S., Inizan, M.L. and Braemer, F., 2007. Centennial to millennial-scale variability of the Indian monsoon during the early Holocene from a sediment, pollen and isotope record from the desert of Yemen. Palaeogeography, Palaeoclimatology, Palaeoecology, 243(3-4), pp.235-249.
al Hawa	Yemen	P29/AA32166	15.8667	46.7167	Y	Lacustrine	Wetland	3.37	Melanoides	P29/AA32166			7700	82	CALIB 5 (Reimer et al., 2005)	6693-6408BC	8500.5	71.25	Lézine, A.M., Tiercelin, J.J., Robert, C., Saliège, J.F., Cleuziou, S., Inizan, M.L. and Braemer, F., 2007. Centennial to millennial-scale variability of the Indian monsoon during the early Holocene from a sediment, pollen and isotope record from the desert of Yemen. Palaeogeography, Palaeoclimatology, Palaeoecology, 243(3-4), pp.235-249.
al Hawa	Yemen	P328/AA50810	15.8667	46.7167	Y	Lacustrine	Lake	4.287	Bellamya	P328/AA50810			7866	74	CALIB 5 (Reimer et al., 2005)	7040-6538BC	8739	125.5	Lézine, A.M., Tiercelin, J.J., Robert, C., Saliège, J.F., Cleuziou, S., Inizan, M.L. and Braemer, F., 2007. Centennial to millennial-scale variability of the Indian monsoon during the early Holocene from a sediment, pollen and isotope record from the desert of Yemen. Palaeogeography, Palaeoclimatology, Palaeoecology, 243(3-4), pp.235-249.
al Hawa	Yemen	P370/SacA103351	15.8667	46.7167	Y	Lacustrine	Lake	6.349	Shell	P370/SacA103351			7851	49	CALIB 5 (Reimer et al., 2005)	7030-6571BC	8750.5	114.75	Lézine, A.M., Tiercelin, J.J., Robert, C., Saliège, J.F., Cleuziou, S., Inizan, M.L. and Braemer, F., 2007. Centennial to millennial-scale variability of the Indian monsoon during the early Holocene from a sediment, pollen and isotope record from the desert of Yemen. Palaeogeography, Palaeoclimatology, Palaeoecology, 243(3-4), pp.235-249.
al Hawa	Yemen	Pa 2146	15.8667	46.7167	Y	Lacustrine	Wetland	6.417	Shell	Pa 2146			8105	60	CALIB 5 (Reimer et al., 2005)	7325-6827BC	9026	124.5	Lézine, A.M., Tiercelin, J.J., Robert, C., Saliège, J.F., Cleuziou, S., Inizan, M.L. and Braemer, F., 2007. Centennial to millennial-scale variability of the Indian monsoon during the early Holocene from a sediment, pollen and isotope record from the desert of Yemen. Palaeogeography, Palaeoclimatology, Palaeoecology, 243(3-4), pp.235-249.
al Hawa	Yemen	Pa2091	15.8667	46.7167	Y	Lacustrine	Wetland	6.497	Melanoides	Pa2091			8150	60	CALIB 5 (Reimer et al., 2005)	7448-7037BC	9192.5	102.75	Lézine, A.M., Tiercelin, J.J., Robert, C., Saliège, J.F., Cleuziou, S., Inizan, M.L. and Braemer, F., 2007. Centennial to millennial-scale variability of the Indian monsoon during the early Holocene from a sediment, pollen and isotope record from the desert of Yemen. Palaeogeography, Palaeoclimatology, Palaeoecology, 243(3-4), pp.235-249.
al Hawa	Yemen	P368/SacA103347	15.8667	46.7167	Y	Lacustrine	Wetland	6.827	Melanoides	P368/SacA103347			8809	52	CALIB 5 (Reimer et al., 2005)	8204-7658BC	9881	136.5	Lézine, A.M., Tiercelin, J.J., Robert, C., Saliège, J.F., Cleuziou, S., Inizan, M.L. and Braemer, F., 2007. Centennial to millennial-scale variability of the Indian monsoon during the early Holocene from a sediment, pollen and isotope record from the desert of Yemen. Palaeogeography, Palaeoclimatology, Palaeoecology, 243(3-4), pp.235-249.
al Hawa	Yemen	P369/SacA103350	15.8667	46.7167	Y	Lacustrine	Wetland	6.887	Melanoides	P369/SacA103350			8834	54	CALIB 5 (Reimer et al., 2005)	8213-7742BC	9927.5	117.75	Lézine, A.M., Tiercelin, J.J., Robert, C., Saliège, J.F., Cleuziou, S., Inizan, M.L. and Braemer, F., 2007. Centennial to millennial-scale variability of the Indian monsoon during the early Holocene from a sediment, pollen and isotope record from the desert of Yemen. Palaeogeography, Palaeoclimatology, Palaeoecology, 243(3-4), pp.235-249.
al Hawa	Yemen	P364/SacA103349	15.8667	46.7167	Y	Lacustrine	Wetland	7.052	Melanoides	P364/SacA103349			9280	55	CALIB 5 (Reimer et al., 2005)	8696-8312BC	10454	96	Lézine, A.M., Tiercelin, J.J., Robert, C., Saliège, J.F., Cleuziou, S., Inizan, M.L. and Braemer, F., 2007. Centennial to millennial-scale variability of the Indian monsoon during the early Holocene from a sediment, pollen and isotope record from the desert of Yemen. Palaeogeography, Palaeoclimatology, Palaeoecology, 243(3-4), pp.235-249.
al Hawa	Yemen	P365/SacA103344	15.8667	46.7167	Y	Lacustrine	Wetland	7.169	Melanoides	P365/SacA103344			9327	54	CALIB 5 (Reimer et al., 2005)	8744-8354BC	10499	97.5	Lézine, A.M., Tiercelin, J.J., Robert, C., Saliège, J.F., Cleuziou, S., Inizan, M.L. and Braemer, F., 2007. Centennial to millennial-scale variability of the Indian monsoon during the early Holocene from a sediment, pollen and isotope record from the desert of Yemen. Palaeogeography, Palaeoclimatology, Palaeoecology, 243(3-4), pp.235-249.
al Hawa	Yemen	P363/SacA103348	15.8667	46.7167	Y	Lacustrine	Wetland	7.231	Bellamya	P363/SacA103348			9340	53	CALIB 5 (Reimer et al., 2005)	8754-8360BC	10507	98.5	Lézine, A.M., Tiercelin, J.J., Robert, C., Saliège, J.F., Cleuziou, S., Inizan, M.L. and Braemer, F., 2007. Centennial to millennial-scale variability of the Indian monsoon during the early Holocene from a sediment, pollen and isotope record from the desert of Yemen. Palaeogeography, Palaeoclimatology, Palaeoecology, 243(3-4), pp.235-249.
al Hawa	Yemen	P366/SacA103345	15.8667	46.7167	Y	Lacustrine	Wetland	7.267	Melanoides	P366/SacA103345			9656	54	CALIB 5 (Reimer et al., 2005)	9254-8828BC	10991	106.5	Lézine, A.M., Tiercelin, J.J., Robert, C., Saliège, J.F., Cleuziou, S., Inizan, M.L. and Braemer, F., 2007. Centennial to millennial-scale variability of the Indian monsoon during the early Holocene from a sediment, pollen and isotope record from the desert of Yemen. Palaeogeography, Palaeoclimatology, Palaeoecology, 243(3-4), pp.235-249.
al Hawa	Yemen	P24/AA32161	15.8667	46.7167	Y	Lacustrine	Wetland	0.57-0.62	Organic matter	P24/AA32161			6920	60	CALIB 5 (Reimer et al., 2005)	5977-5673BC	7775	76	Lézine, A.M., Tiercelin, J.J., Robert, C., Saliège, J.F., Cleuziou, S., Inizan, M.L. and Braemer, F., 2007. Centennial to millennial-scale variability of the Indian monsoon during the early Holocene from a sediment, pollen and isotope record from the desert of Yemen. Palaeogeography, Palaeoclimatology, Palaeoecology, 243(3-4), pp.235-249.
al Hawa	Yemen	P26/AA32163	15.8667	46.7167	Y	Lacustrine	Wetland	2.85-2.91	Organic matter	P26/AA32163			7372	81	CALIB 5 (Reimer et al., 2005)	6406-6071BC	8188.5	83.75	Lézine, A.M., Tiercelin, J.J., Robert, C., Saliège, J.F., Cleuziou, S., Inizan, M.L. and Braemer, F., 2007. Centennial to millennial-scale variability of the Indian monsoon during the early Holocene from a sediment, pollen and isotope record from the desert of Yemen. Palaeogeography, Palaeoclimatology, Palaeoecology, 243(3-4), pp.235-249.
al Hawa	Yemen	P28/AA32165	15.8667	46.7167	Y	Lacustrine	Wetland	3.22-3.31	Organic matter	P28/AA32165			7317	80	CALIB 5 (Reimer et al., 2005)	6376-6026BC	8151	87.5	Lézine, A.M., Tiercelin, J.J., Robert, C., Saliège, J.F., Cleuziou, S., Inizan, M.L. and Braemer, F., 2007. Centennial to millennial-scale variability of the Indian monsoon during the early Holocene from a sediment, pollen and isotope record from the desert of Yemen. Palaeogeography, Palaeoclimatology, Palaeoecology, 243(3-4), pp.235-249.
al Hawa	Yemen	Pa1632	15.8667	46.7167	Y	Lacustrine	Wetland	0.37	Bulk material	Pa1632			9700	60		9290-8844BC	11017	111.5	Lézine, A.M., Tiercelin, J.J., Robert, C., Saliège, J.F., Cleuziou, S., Inizan, M.L. and Braemer, F., 2007. Centennial to millennial-scale variability of the Indian monsoon during the early Holocene from a sediment, pollen and isotope record from the desert of Yemen. Palaeogeography, Palaeoclimatology, Palaeoecology, 243(3-4), pp.235-249.
al Hawa	Yemen	Pa1640	15.8667	46.7167	Y	Lacustrine	Wetland	3.2	Bulk material	Pa1640			11350	60		11384-11166BC	13225	54.5	Lézine, A.M., Tiercelin, J.J., Robert, C., Saliège, J.F., Cleuziou, S., Inizan, M.L. and Braemer, F., 2007. Centennial to millennial-scale variability of the Indian monsoon during the early Holocene from a sediment, pollen and isotope record from the desert of Yemen. Palaeogeography, Palaeoclimatology, Palaeoecology, 243(3-4), pp.235-249.
al Hawa	Yemen	Pa1633	15.8667	46.7167	Y	Lacustrine	Wetland	3.33	Bulk material	Pa1633			12360	120		13022-12116BC	14519	226.5	Lézine, A.M., Tiercelin, J.J., Robert, C., Saliège, J.F., Cleuziou, S., Inizan, M.L. and Braemer, F., 2007. Centennial to millennial-scale variability of the Indian monsoon during the early Holocene from a sediment, pollen and isotope record from the desert of Yemen. Palaeogeography, Palaeoclimatology, Palaeoecology, 243(3-4), pp.235-249.
Ghazwan	Yemen	DS 297.1.a	14.3687	44.3629	N	Fluvial		1.75	Charcoal in slopewash	Beta 117430			4800	50		3653-3380BC	5466.5	68.25	Wilkinson, T.J., 2005. Soil erosion and valley fills in the Yemen highlands and southern Turkey: Integrating settlement, geoarchaeology, and climate change. Geoarchaeology: An International Journal, 20(2), pp.169-192.
Ghazwan	Yemen	DS 226C.33.105	14.3687	44.3629	N	Palaeosol			Charcoal in palaeosol	Beta 117422			4520	50		3369-3030BC	5149.5	84.75	Wilkinson, T.J., 2005. Soil erosion and valley fills in the Yemen highlands and southern Turkey: Integrating settlement, geoarchaeology, and climate change. Geoarchaeology: An International Journal, 20(2), pp.169-192.
Ghazwan	Yemen	DS 226.C.18.103	14.3687	44.3629	N	Palaeosol			Charcoal in palaeosol	Beta 117421			4810	70		3756-3375BC	5515.5	95.25	Wilkinson, T.J., 2005. Soil erosion and valley fills in the Yemen highlands and southern Turkey: Integrating settlement, geoarchaeology, and climate change. Geoarchaeology: An International Journal, 20(2), pp.169-192.
Ghazwan	Yemen	DS 297.1.b	14.3687	44.3629	N	Palaeosol		1.65	Charcoal in palaeosol	Beta 117428			5690	70		4698-4364BC	6481	83.5	Wilkinson, T.J., 2005. Soil erosion and valley fills in the Yemen highlands and southern Turkey: Integrating settlement, geoarchaeology, and climate change. Geoarchaeology: An International Journal, 20(2), pp.169-192.
Ghazwan	Yemen	DS 297.1.c	14.3687	44.3629	N	Palaeosol		2.5	Charcoal in palaeosol	Beta 117429			5920	70		4992-4614BC	6753	94.5	Wilkinson, T.J., 2005. Soil erosion and valley fills in the Yemen highlands and southern Turkey: Integrating settlement, geoarchaeology, and climate change. Geoarchaeology: An International Journal, 20(2), pp.169-192.
Ghazwan	Yemen	DS 226.C.17.118	14.3687	44.3629	N	Palaeosol			Charcoal in palaeosol	Beta 117423			6290	70		5470-5048BC	7209	105.5	Wilkinson, T.J., 2005. Soil erosion and valley fills in the Yemen highlands and southern Turkey: Integrating settlement, geoarchaeology, and climate change. Geoarchaeology: An International Journal, 20(2), pp.169-192.
Sedd Adhra'ah 1	Yemen	Sedd Adh-Dhra' II, #3	14.5333	44.3833	N	Palaeosol			Charcoal in soil behind terrace wall	Beta 117431			4960	80		3955-3633BC	5744	80.5	Wilkinson, T.J., 2005. Soil erosion and valley fills in the Yemen highlands and southern Turkey: Integrating settlement, geoarchaeology, and climate change. Geoarchaeology: An International Journal, 20(2), pp.169-192.
Sedd Adhra'ah 1	Yemen	Sedd Adh-Dhra' II, #2	14.5333	44.3833	N	Palaeosol			Charcoal in palaeosol	Beta 90836			6290	70		5470-5048BC	7209	105.5	Wilkinson, T.J., 2005. Soil erosion and valley fills in the Yemen highlands and southern Turkey: Integrating settlement, geoarchaeology, and climate change. Geoarchaeology: An International Journal, 20(2), pp.169-192.
Sedd Adhra'ah 1	Yemen	Sedd Adh-Dhra' II, #1	14.5333	44.3833	N	Palaeosol			Charcoal in palaeosol	Beta 90837			7080	140		6233-5674BC	7903.5	139.75	Wilkinson, T.J., 2005. Soil erosion and valley fills in the Yemen highlands and southern Turkey: Integrating settlement, geoarchaeology, and climate change. Geoarchaeology: An International Journal, 20(2), pp.169-192.
Sedd Adhra'ah 1	Yemen	Sedd Adh-Dha'a	14.5333	44.3833	N	Lacustrine	Lake		Peat				9260	60		8627-8304BC	10415.5	80.75	Wilkinson, T.J., 2005. Soil erosion and valley fills in the Yemen highlands and southern Turkey: Integrating settlement, geoarchaeology, and climate change. Geoarchaeology: An International Journal, 20(2), pp.169-192.
Moshak	Yemen	Moshak layer b	14.5333	44.3833	N	Palaeosol			Charcoal in palaeosol	Beta 78544			4350	60		3323-2879BC	5051	111	Wilkinson, T.J., 2005. Soil erosion and valley fills in the Yemen highlands and southern Turkey: Integrating settlement, geoarchaeology, and climate change. Geoarchaeology: An International Journal, 20(2), pp.169-192.
Pit 57, nr Dhamar	Yemen	Pit 57, nr Dhamar	14.5384	44.4035	N	Palaeosol			Organic horizon				4630	80		3630-3102BC	5316	132	Wilkinson, T.J., 2005. Soil erosion and valley fills in the Yemen highlands and southern Turkey: Integrating settlement, geoarchaeology, and climate change. Geoarchaeology: An International Journal, 20(2), pp.169-192.
Pit 24 Risabar	Yemen	Pit 24 Risabar	14.6973	44.3548	N	Palaeosol			Organic horizon				6010	90		5208-4711BC	6909.5	124.25	Wilkinson, T.J., 2005. Soil erosion and valley fills in the Yemen highlands and southern Turkey: Integrating settlement, geoarchaeology, and climate change. Geoarchaeology: An International Journal, 20(2), pp.169-192.
Bayt Nahmi	Yemen	Bet Nahmi 1	14.5333	44.3833	N	Lacustrine	Lake		Shell	179761			3850	40		2461-2201BC	4281	65	Wilkinson, T.J., 2005. Soil erosion and valley fills in the Yemen highlands and southern Turkey: Integrating settlement, geoarchaeology, and climate change. Geoarchaeology: An International Journal, 20(2), pp.169-192.
Bayt Nahmi	Yemen	Bet Nahmi 2	14.5333	44.3833	N	Lacustrine	Lake		Shell	179762			6870	40		5842-5665BC	7703.5	44.25	Wilkinson, T.J., 2005. Soil erosion and valley fills in the Yemen highlands and southern Turkey: Integrating settlement, geoarchaeology, and climate change. Geoarchaeology: An International Journal, 20(2), pp.169-192.
Bayt Nahmi	Yemen	Bet Nahmi 3	14.5333	44.3833	N	Lacustrine	Lake		Shell				7570	40		6497-6270BC	8333.5	56.75	Wilkinson, T.J., 2005. Soil erosion and valley fills in the Yemen highlands and southern Turkey: Integrating settlement, geoarchaeology, and climate change. Geoarchaeology: An International Journal, 20(2), pp.169-192.
Zebl 1	Yemen	Zebl 3	14.5506	44.5316	N	Lacustrine	Lake		Organic sediment	179769			7180	40		6211-5925BC	8018	71.5	Wilkinson, T.J., 2005. Soil erosion and valley fills in the Yemen highlands and southern Turkey: Integrating settlement, geoarchaeology, and climate change. Geoarchaeology: An International Journal, 20(2), pp.169-192.
Zebl 1	Yemen	Zebl 1	14.5506	44.5316	N	Lacustrine	Lake		Shell	179767			8280	40		7477-7179BC	9278	74.5	Wilkinson, T.J., 2005. Soil erosion and valley fills in the Yemen highlands and southern Turkey: Integrating settlement, geoarchaeology, and climate change. Geoarchaeology: An International Journal, 20(2), pp.169-192.
Zebl 1	Yemen	Zebl 2	14.5506	44.5316	N	Lacustrine	Lake		Shell	179768			8920	50		8271-7873BC	10022	99.5	Wilkinson, T.J., 2005. Soil erosion and valley fills in the Yemen highlands and southern Turkey: Integrating settlement, geoarchaeology, and climate change. Geoarchaeology: An International Journal, 20(2), pp.169-192.
Pit 22 Qa Jahran	Yemen	Pit 22 Qa Jahran	14.6331	44.4017	N	Lacustrine	Lake		Shell-lake deposits				7210	90		6330-5891BC	8060.5	109.75	Wilkinson, T.J., 2005. Soil erosion and valley fills in the Yemen highlands and southern Turkey: Integrating settlement, geoarchaeology, and climate change. Geoarchaeology: An International Journal, 20(2), pp.169-192.
al-Adhla (WP 333)	Yemen	al-Adhla (WP 333)	14.496	44.2716	N	Lacustrine	Lake		Shell-lake deposits	Beta 155780			10060	60		9874-9372BC	11573	125.5	Wilkinson, T.J., 2005. Soil erosion and valley fills in the Yemen highlands and southern Turkey: Integrating settlement, geoarchaeology, and climate change. Geoarchaeology: An International Journal, 20(2), pp.169-192.
Rada	Yemen	Rada-0	14.4346	44.8217	Y	Lacustrine	Lake	0	Freshwater shells	Pa 1738			4770	80	CALIB 5 (Reimer et al., 2005)	3702-3368BC	5485	83.5	Lézine, A.-M., Robert, C., Cleuziou, S., Inizan, M.-L., Braemer, F., Saliège, J.-F., Sylvestre, F., Tiercelin, J.-J., Crassard, R., Méry, S., Charpentier, V., Steimer-Herbet, T. 2010.Climate change and human occupation in the Southern Arabian lowlands during the last deglaciation and the Holocene. Global and Planetary Change 72, 4, 412-428.
Rada	Yemen	Rada-0	14.4346	44.8217	Y	Lacustrine	Lake	0	Freshwater shells	SacA2940			5150	60	CALIB 5 (Reimer et al., 2005)	4218-3786BC	5952	108	Lézine, A.-M., Robert, C., Cleuziou, S., Inizan, M.-L., Braemer, F., Saliège, J.-F., Sylvestre, F., Tiercelin, J.-J., Crassard, R., Méry, S., Charpentier, V., Steimer-Herbet, T. 2010.Climate change and human occupation in the Southern Arabian lowlands during the last deglaciation and the Holocene. Global and Planetary Change 72, 4, 412-428.
Rada	Yemen	Rada-65/75 cm	14.4346	44.8217	Y	Lacustrine	Lake	0.225	Freshwater snails	SacA2939			5290	50	CALIB 5 (Reimer et al., 2005)	4311-3985BC	6098	81.5	Lézine, A.-M., Robert, C., Cleuziou, S., Inizan, M.-L., Braemer, F., Saliège, J.-F., Sylvestre, F., Tiercelin, J.-J., Crassard, R., Méry, S., Charpentier, V., Steimer-Herbet, T. 2010.Climate change and human occupation in the Southern Arabian lowlands during the last deglaciation and the Holocene. Global and Planetary Change 72, 4, 412-428.
Saada	Yemen	Saada 1 5 cm	17.0008	43.7503	Y	Lacustrine	Wetland	0.05	Lacustrine carbomate	Pa-1736			4365	100	CALIB 5 (Reimer et al., 2005)	3361-2703BC	4982	164.5	Lézine, A.-M., Robert, C., Cleuziou, S., Inizan, M.-L., Braemer, F., Saliège, J.-F., Sylvestre, F., Tiercelin, J.-J., Crassard, R., Méry, S., Charpentier, V., Steimer-Herbet, T. 2010.Climate change and human occupation in the Southern Arabian lowlands during the last deglaciation and the Holocene. Global and Planetary Change 72, 4, 412-428.
Saada	Yemen	Saada 3 30 cm	17.0008	43.7503	Y	Lacustrine	Lake	0.3	Lacustrine carbomate	Pa-1737			6390	100	CALIB 5 (Reimer et al., 2005)	5556-5074BC	7265	120.5	Lézine, A.-M., Robert, C., Cleuziou, S., Inizan, M.-L., Braemer, F., Saliège, J.-F., Sylvestre, F., Tiercelin, J.-J., Crassard, R., Méry, S., Charpentier, V., Steimer-Herbet, T. 2010.Climate change and human occupation in the Southern Arabian lowlands during the last deglaciation and the Holocene. Global and Planetary Change 72, 4, 412-428.
Shabwa	Yemen	Shabwa 10cm	15.5333	46.9167	Y	Lacustrine	Wetland		Lacustrine carbonate	Pa-1764			6330	80	CALIB 5 (Reimer et al., 2005)	5475-5072BC	7223.5	100.75	Lézine, A.-M., Robert, C., Cleuziou, S., Inizan, M.-L., Braemer, F., Saliège, J.-F., Sylvestre, F., Tiercelin, J.-J., Crassard, R., Méry, S., Charpentier, V., Steimer-Herbet, T. 2010.Climate change and human occupation in the Southern Arabian lowlands during the last deglaciation and the Holocene. Global and Planetary Change 72, 4, 412-428.
al-Haid	Oman	al-Haid	21.2871	59.0807	Y	Lacustrine	Wetland	0.9	Shell fragment (melanoides tuberculata)	Pa-1820			6570	80	CALIB 5 (Reimer et al., 2005)	5639-5368BC	7453.5	67.75	Lézine, A.-M., Robert, C., Cleuziou, S., Inizan, M.-L., Braemer, F., Saliège, J.-F., Sylvestre, F., Tiercelin, J.-J., Crassard, R., Méry, S., Charpentier, V., Steimer-Herbet, T. 2010.Climate change and human occupation in the Southern Arabian lowlands during the last deglaciation and the Holocene. Global and Planetary Change 72, 4, 412-428.
Sana	Yemen	I-15,761	15.3495	44.1904	Y	Palaeosol			Palaeosol				7750	300		7458-6066BC	8712	348	Nettleton, W.D., Chadwick, O.A. 1996. Late Quaternary, redeposited loess-soil developmental sequences, South Yemen. Geoderma 70, 21-36.
Wadi Sana	Yemen		15.8399	49.0062	N	Palaeosol			3 pieces wood charcoal termite-infested Acacia sp. Ashy, organic rich layer	OS18691			4800	60	Calib (2sigma) (Stuiver et al., 1998)	3703-3377BC	5490	81.5	McCorriston, J., Oches, E.A., Walter, D.E., Cole, K.L. 2002. Holocene paleoecology and prehistory in highland southern Arabia. Paleorient 28, 1, 61-88.
Wadi Sana	Yemen		15.8399	49.0062	N	Palaeosol			Single wood charcoal, Tamarix or Balanites type. Ashy layer	OS16958			4610	45	Calib (2sigma) (Stuiver et al., 1998)	3522-3109BC	5265.5	103.25	McCorriston, J., Oches, E.A., Walter, D.E., Cole, K.L. 2002. Holocene paleoecology and prehistory in highland southern Arabia. Paleorient 28, 1, 61-88.
Wadi Idim	Yemen		15.806	48.6717	N	Spring			Wood charcoal fragments embedded in tufas from southern extent of fossil spring deposits	AA38384			5280	52	Calib (2sigma) (Stuiver et al., 1998)	4248-3981BC	6064.5	66.75	McCorriston, J., Oches, E.A., Walter, D.E., Cole, K.L. 2002. Holocene paleoecology and prehistory in highland southern Arabia. Paleorient 28, 1, 61-88.
Wadi Idim	Yemen		15.806	48.6717	N	Spring			Wood charcoal fragments embedded in tufas from southern extent of fossil spring deposits	AA38385			5288	52	Calib (2sigma) (Stuiver et al., 1998)	4312-3984BC	6098	82	McCorriston, J., Oches, E.A., Walter, D.E., Cole, K.L. 2002. Holocene paleoecology and prehistory in highland southern Arabia. Paleorient 28, 1, 61-88.
Wadi Sana	Yemen		15.8399	49.0062	N	Palaeosol		0.25	Wood charcoal fragments from silt section	AA38380			5485	64	Calib (2sigma) (Stuiver et al., 1998)	4487-4079BC	6233	102	McCorriston, J., Oches, E.A., Walter, D.E., Cole, K.L. 2002. Holocene paleoecology and prehistory in highland southern Arabia. Paleorient 28, 1, 61-88.
Wadi Sana	Yemen		15.8399	49.0062	N	Palaeosol		1.95	Wood charcoal fragments from silt section	AA38381			8246	58	Calib (2sigma) (Stuiver et al., 1998)	7470-7077BC	9223.5	98.25	McCorriston, J., Oches, E.A., Walter, D.E., Cole, K.L. 2002. Holocene paleoecology and prehistory in highland southern Arabia. Paleorient 28, 1, 61-88.
Wadi Idim	Yemen		15.806	48.6717	N	Spring			Wood charcoal fragments embedded in tufas from northern extent of fossil spring deposits	AA38383			6586	56	Calib (2sigma) (Stuiver et al., 1998)	5628-5417BC	7472.5	52.75	McCorriston, J., Oches, E.A., Walter, D.E., Cole, K.L. 2002. Holocene paleoecology and prehistory in highland southern Arabia. Paleorient 28, 1, 61-88.
Wadi Idim	Yemen		15.806	48.6717	N	Spring			Wood charcoal fragments embedded in tufas from northern extent of fossil spring deposits	AA38382			6859	57	Calib (2sigma) (Stuiver et al., 1998)	5882-5634BC	7708	62	McCorriston, J., Oches, E.A., Walter, D.E., Cole, K.L. 2002. Holocene paleoecology and prehistory in highland southern Arabia. Paleorient 28, 1, 61-88.
Jubbah	Saudi Arabia	OxA-30943	28.0204	41.095	Y	Lacustrine	Lake	2.65-2.68	Plant fragment (charred)	OxA-30943			7925	45	Calibrated with IntCal13 calibration curve (Reimer et al., 2013) via OxCal v4.2 (Bronk Ramsey, 2009)	7036-6653BC	8794.5	95.75	Parton, A., Clark-Balzan, L., Parker, A.G., Preston, G.W., Sung, W.W., Breeze, P.S., Leng, M.J., Groucutt, H.S., White, T.S., Alsharekh, A. and Petraglia, M.D., 2018. Middle-late Quaternary palaeoclimate variability from lake and wetland deposits in the Nefud Desert, Northern Arabia. Quaternary Science Reviews, 202, pp.78-97.
Wadi ad Dawasir 2	Saudi Arabia	4213.1	21.9608	49.7499	Y	Fluvial		0.05	Unio tigridis shell	BE-2751			6630	50	IntCal13 (Reimer et al., 2013)	5627-5480BC	7503.5	36.75	Matter, A., Mahjoub, A., Neubert, E., Preusser, F., Schwalb, A., Szidat, S. and Wulf, G., 2016. Reactivation of the Pleistocene trans-Arabian Wadi ad Dawasir fluvial system (Saudi Arabia) during the Holocene humid phase. Geomorphology, 270, pp.88-101.
Wadi ad Dawasir 2	Saudi Arabia	4213.1	21.9608	49.7499	Y	Fluvial		0.1	Melanoides tuberculata shell	BE-2752			6600	60	IntCal13 (Reimer et al., 2013)	5635-5416BC	7475.5	54.75	Matter, A., Mahjoub, A., Neubert, E., Preusser, F., Schwalb, A., Szidat, S. and Wulf, G., 2016. Reactivation of the Pleistocene trans-Arabian Wadi ad Dawasir fluvial system (Saudi Arabia) during the Holocene humid phase. Geomorphology, 270, pp.88-101.
Wadi ad Dawasir 3	Saudi Arabia	4213.2	22.0458	49.815	Y	Fluvial		0.05	Unio tigridis shell	BE-2753			7740	60	IntCal13 (Reimer et al., 2013)	6686-6457BC	8521.5	57.25	Matter, A., Mahjoub, A., Neubert, E., Preusser, F., Schwalb, A., Szidat, S. and Wulf, G., 2016. Reactivation of the Pleistocene trans-Arabian Wadi ad Dawasir fluvial system (Saudi Arabia) during the Holocene humid phase. Geomorphology, 270, pp.88-101.
Wadi ad Dawasir 3	Saudi Arabia	4213.2	22.0458	49.815	Y	Fluvial		0.07	Melanoides tuberculata shell	BE-2754			7640	70	IntCal13 (Reimer et al., 2013)	6641-6392BC	8466.5	62.25	Matter, A., Mahjoub, A., Neubert, E., Preusser, F., Schwalb, A., Szidat, S. and Wulf, G., 2016. Reactivation of the Pleistocene trans-Arabian Wadi ad Dawasir fluvial system (Saudi Arabia) during the Holocene humid phase. Geomorphology, 270, pp.88-101.
Wadi ad Dawasir 4	Saudi Arabia	4213.3	21.8937	49.7024	Y	Fluvial		0.02	Unio tigridis shell	BE-2755			6360	50	IntCal13 (Reimer et al., 2013)	5473-5217BC	7295	64	Matter, A., Mahjoub, A., Neubert, E., Preusser, F., Schwalb, A., Szidat, S. and Wulf, G., 2016. Reactivation of the Pleistocene trans-Arabian Wadi ad Dawasir fluvial system (Saudi Arabia) during the Holocene humid phase. Geomorphology, 270, pp.88-101.
Wadi ad Dawasir 4	Saudi Arabia	4213.3	21.8937	49.7024	Y	Fluvial		0.04	Melanoides tuberculata shell	BE-2756			7430	70	IntCal13 (Reimer et al., 2013)	6431-6089BC	8210	85.5	Matter, A., Mahjoub, A., Neubert, E., Preusser, F., Schwalb, A., Szidat, S. and Wulf, G., 2016. Reactivation of the Pleistocene trans-Arabian Wadi ad Dawasir fluvial system (Saudi Arabia) during the Holocene humid phase. Geomorphology, 270, pp.88-101.
Wadi ad Dawasir 5	Saudi Arabia	4214.2	22.1049	49.9007	Y	Fluvial		0.1	Bulinus	BE-2757			7930	60	IntCal13 (Reimer et al., 2013)	7039-6653BC	8796	96.5	Matter, A., Mahjoub, A., Neubert, E., Preusser, F., Schwalb, A., Szidat, S. and Wulf, G., 2016. Reactivation of the Pleistocene trans-Arabian Wadi ad Dawasir fluvial system (Saudi Arabia) during the Holocene humid phase. Geomorphology, 270, pp.88-101.
Wadi ad Dawasir 6	Saudi Arabia	4214.3	22.1051	49.9011	Y	Fluvial		1.42	Unio tigridis shell	BE-2578			7770	60	IntCal13 (Reimer et al., 2013)	6748-6461BC	8554.5	71.75	Matter, A., Mahjoub, A., Neubert, E., Preusser, F., Schwalb, A., Szidat, S. and Wulf, G., 2016. Reactivation of the Pleistocene trans-Arabian Wadi ad Dawasir fluvial system (Saudi Arabia) during the Holocene humid phase. Geomorphology, 270, pp.88-101.
Wadi ad Dawasir 6	Saudi Arabia	4214.3	22.1051	49.9011	Y	Fluvial		1.5	Melanoides tuberculata shell	BE-2579			7760	70	IntCal13 (Reimer et al., 2013)	6772-6441BC	8556.5	82.75	Matter, A., Mahjoub, A., Neubert, E., Preusser, F., Schwalb, A., Szidat, S. and Wulf, G., 2016. Reactivation of the Pleistocene trans-Arabian Wadi ad Dawasir fluvial system (Saudi Arabia) during the Holocene humid phase. Geomorphology, 270, pp.88-101.
Maqta	Oman	Shell 1	22.83	59	Y	Lacustrine	Wetland	0.8	Mollusc shell				825	25	OxCal (Bronk Ramsey, 1995, Bronk Ramsey, 2001, Bronk Ramsey, 2005) assuming a marine reservoir age R (global mean) + deltaR (local correction), where deltaR=250±50 years (Hughen et al., 2004)	1175-1270AD	727.5	23.75	Urban, B. and Buerkert, A., 2009. Palaeoecological analysis of a Late Quaternary sediment profile in northern Oman. Journal of arid environments, 73(3), pp.296-305.
Maqta	Oman	Shell 2	22.83	59		Lacustrine	Wetland	1.3	Mollusc shell				3470	25	OxCal (Bronk Ramsey, 1995, Bronk Ramsey, 2001, Bronk Ramsey, 2005) assuming a marine reservoir age R (global mean) + deltaR (local correction), where deltaR=250±50 years (Hughen et al., 2004)	1881-1696BC	3738.5	46.25	Urban, B. and Buerkert, A., 2009. Palaeoecological analysis of a Late Quaternary sediment profile in northern Oman. Journal of arid environments, 73(3), pp.296-305.
Maqta	Oman	Shell 3	22.83	59		Lacustrine	Wetland	1.6	Mollusc shell				4125	30	OxCal (Bronk Ramsey, 1995, Bronk Ramsey, 2001, Bronk Ramsey, 2005) assuming a marine reservoir age R (global mean) + deltaR (local correction), where deltaR=250±50 years (Hughen et al., 2004)	2868-2580BC	4674	72	Urban, B. and Buerkert, A., 2009. Palaeoecological analysis of a Late Quaternary sediment profile in northern Oman. Journal of arid environments, 73(3), pp.296-305.
Maqta	Oman	Shell 4	22.83	59		Lacustrine	Wetland	4	Mollusc shell				6470	50	OxCal (Bronk Ramsey, 1995, Bronk Ramsey, 2001, Bronk Ramsey, 2005) assuming a marine reservoir age R (global mean) + deltaR (local correction), where deltaR=250±50 years (Hughen et al., 2004)	5525-5321BC	7373	51	Urban, B. and Buerkert, A., 2009. Palaeoecological analysis of a Late Quaternary sediment profile in northern Oman. Journal of arid environments, 73(3), pp.296-305.
Qafeefah travertine	Oman	OM09-27C-MS	22.9066	58.4257	Y	Spring			Travertine carbonate	OM09-27C-MS	-5.5		10250	75	Calib 6.0 with IntCal09 calibration curve (Reimer et al., 2009)	10518-9704BC	12061	203.5	Mervine, E.M., Humphris, S.E., Sims, K.W., Kelemen, P.B. and Jenkins, W.J., 2014. Carbonation rates of peridotite in the Samail Ophiolite, Sultanate of Oman, constrained through 14C dating and stable isotopes. Geochimica et Cosmochimica Acta, 126, pp.371-397.
Qafeefah travertine	Oman	OM09-33C-MS	22.9047	58.425	Y	Spring			Travertine carbonate	OM09-33C-MS	2.78		4280	30	Calib 6.0 with IntCal09 calibration curve (Reimer et al., 2009)	3008-2783BC	4845.5	56.25	Mervine, E.M., Humphris, S.E., Sims, K.W., Kelemen, P.B. and Jenkins, W.J., 2014. Carbonation rates of peridotite in the Samail Ophiolite, Sultanate of Oman, constrained through 14C dating and stable isotopes. Geochimica et Cosmochimica Acta, 126, pp.371-397.
Qafeefah travertine	Oman	OM09-28C-MS	22.9059	58.4256	Y	Spring			Travertine carbonate	OM09-28C-MS	-10.93		4570	35	Calib 6.0 with IntCal09 calibration curve (Reimer et al., 2009)	3494-3103BC	5248.5	97.75	Mervine, E.M., Humphris, S.E., Sims, K.W., Kelemen, P.B. and Jenkins, W.J., 2014. Carbonation rates of peridotite in the Samail Ophiolite, Sultanate of Oman, constrained through 14C dating and stable isotopes. Geochimica et Cosmochimica Acta, 126, pp.371-397.
Qafeefah travertine	Oman	OM09-6COPS-MS	22.9044	58.4246	Y	Spring			Travertine carbonate	OM09-6COPS-MS	-15.96		235	30	Calib 6.0 with IntCal09 calibration curve (Reimer et al., 2009)	1528-1950AD	211	105.5	Mervine, E.M., Humphris, S.E., Sims, K.W., Kelemen, P.B. and Jenkins, W.J., 2014. Carbonation rates of peridotite in the Samail Ophiolite, Sultanate of Oman, constrained through 14C dating and stable isotopes. Geochimica et Cosmochimica Acta, 126, pp.371-397.
Qafeefah travertine	Oman	OM09-7COPS-MS	22.9044	58.4246	Y	Spring			Travertine carbonate	OM09-7COPS-MS	-18.62		354	44	Calib 6.0 with IntCal09 calibration curve (Reimer et al., 2009)	1456-1638AD	403	45.5	Mervine, E.M., Humphris, S.E., Sims, K.W., Kelemen, P.B. and Jenkins, W.J., 2014. Carbonation rates of peridotite in the Samail Ophiolite, Sultanate of Oman, constrained through 14C dating and stable isotopes. Geochimica et Cosmochimica Acta, 126, pp.371-397.
Misht travertine	Oman	OM10-28C-MG-BROWN	23.2943	56.8764	Y	Spring			Travertine carbonate	OM10-28C-MG-BROWN	1.34		7178	52	Calib 6.0 with IntCal09 calibration curve (Reimer et al., 2009)	6218-5920BC	8019	74.5	Mervine, E.M., Humphris, S.E., Sims, K.W., Kelemen, P.B. and Jenkins, W.J., 2014. Carbonation rates of peridotite in the Samail Ophiolite, Sultanate of Oman, constrained through 14C dating and stable isotopes. Geochimica et Cosmochimica Acta, 126, pp.371-397.
Misht travertine	Oman	OM10-29C-MG	23.2941	56.876	Y	Spring			Travertine carbonate	OM10-29C-MG	-9.09		14715	94	Calib 6.0 with IntCal09 calibration curve (Reimer et al., 2009)	16294-15819BC	18006.5	118.75	Mervine, E.M., Humphris, S.E., Sims, K.W., Kelemen, P.B. and Jenkins, W.J., 2014. Carbonation rates of peridotite in the Samail Ophiolite, Sultanate of Oman, constrained through 14C dating and stable isotopes. Geochimica et Cosmochimica Acta, 126, pp.371-397.
Misht travertine	Oman	OM10-32C-MG-#8	23.2946	56.8759	Y	Spring			Travertine carbonate	OM10-32C-MG-#8	-17.05		13535	96	Calib 6.0 with IntCal09 calibration curve (Reimer et al., 2009)	14686-14071BC	16328.5	153.75	Mervine, E.M., Humphris, S.E., Sims, K.W., Kelemen, P.B. and Jenkins, W.J., 2014. Carbonation rates of peridotite in the Samail Ophiolite, Sultanate of Oman, constrained through 14C dating and stable isotopes. Geochimica et Cosmochimica Acta, 126, pp.371-397.
Misht travertine	Oman	OM10-32C-MG-#11	23.2946	56.8759	Y	Spring			Travertine carbonate	OM10-32C-MG-#11	-3.87		8011	48	Calib 6.0 with IntCal09 calibration curve (Reimer et al., 2009)	7065-6701BC	8833	91	Mervine, E.M., Humphris, S.E., Sims, K.W., Kelemen, P.B. and Jenkins, W.J., 2014. Carbonation rates of peridotite in the Samail Ophiolite, Sultanate of Oman, constrained through 14C dating and stable isotopes. Geochimica et Cosmochimica Acta, 126, pp.371-397.
Misht travertine	Oman	OM10-38C-MG	23.2945	56.876	Y	Spring			Travertine carbonate	OM10-38C-MG	-8.02		11705	69	Calib 6.0 with IntCal09 calibration curve (Reimer et al., 2009)	11808-11498BC	13603	77.5	Mervine, E.M., Humphris, S.E., Sims, K.W., Kelemen, P.B. and Jenkins, W.J., 2014. Carbonation rates of peridotite in the Samail Ophiolite, Sultanate of Oman, constrained through 14C dating and stable isotopes. Geochimica et Cosmochimica Acta, 126, pp.371-397.
Misht travertine	Oman	OM10-37C-MG	23.2938	56.876	Y	Spring			Travertine carbonate	OM10-37C-MG	0.2		2159	45	Calib 6.0 with IntCal09 calibration curve (Reimer et al., 2009)	361-53BC	2157	77	Mervine, E.M., Humphris, S.E., Sims, K.W., Kelemen, P.B. and Jenkins, W.J., 2014. Carbonation rates of peridotite in the Samail Ophiolite, Sultanate of Oman, constrained through 14C dating and stable isotopes. Geochimica et Cosmochimica Acta, 126, pp.371-397.
Misht travertine	Oman	OM10-39C-MG	23.2945	56.876	Y	Spring			Travertine carbonate	OM10-39C-MG	-10.12		2609	53	Calib 6.0 with IntCal09 calibration curve (Reimer et al., 2009)	901-549BC	2675	88	Mervine, E.M., Humphris, S.E., Sims, K.W., Kelemen, P.B. and Jenkins, W.J., 2014. Carbonation rates of peridotite in the Samail Ophiolite, Sultanate of Oman, constrained through 14C dating and stable isotopes. Geochimica et Cosmochimica Acta, 126, pp.371-397.
Wadi Sudari travertine	Oman	OM09-84C-MS	23.9636	56.4406	Y	Spring			Travertine carbonate	OM09-84C-MS	-2.69		15800	80	Calib 6.0 with IntCal09 calibration curve (Reimer et al., 2009)	17348-16930BC	19089	104.5	Mervine, E.M., Humphris, S.E., Sims, K.W., Kelemen, P.B. and Jenkins, W.J., 2014. Carbonation rates of peridotite in the Samail Ophiolite, Sultanate of Oman, constrained through 14C dating and stable isotopes. Geochimica et Cosmochimica Acta, 126, pp.371-397.
Wadi Sudari travertine	Oman	OM09-86C-MS	23.9636	56.4404	Y	Spring			Travertine carbonate	OM09-86C-MS	-8.61		7050	40	Calib 6.0 with IntCal09 calibration curve (Reimer et al., 2009)	6015-5841BC	7878	43.5	Mervine, E.M., Humphris, S.E., Sims, K.W., Kelemen, P.B. and Jenkins, W.J., 2014. Carbonation rates of peridotite in the Samail Ophiolite, Sultanate of Oman, constrained through 14C dating and stable isotopes. Geochimica et Cosmochimica Acta, 126, pp.371-397.
Wadi Uqaybah travertine	Oman	OM09-108C-MS	23.8149	56.2756	Y	Spring			Travertine carbonate	OM09-108C-MS	-2.82		8070	45	Calib 6.0 with IntCal09 calibration curve (Reimer et al., 2009)	7178-6823BC	8950.5	88.75	Mervine, E.M., Humphris, S.E., Sims, K.W., Kelemen, P.B. and Jenkins, W.J., 2014. Carbonation rates of peridotite in the Samail Ophiolite, Sultanate of Oman, constrained through 14C dating and stable isotopes. Geochimica et Cosmochimica Acta, 126, pp.371-397.
Wadi Uqaybah travertine	Oman	OM09-109C-MS	23.8149	56.2755	Y	Spring			Travertine carbonate	OM09-109C-MS	-11.15		5060	40	Calib 6.0 with IntCal09 calibration curve (Reimer et al., 2009)	3962-3715BC	5788.5	61.75	Mervine, E.M., Humphris, S.E., Sims, K.W., Kelemen, P.B. and Jenkins, W.J., 2014. Carbonation rates of peridotite in the Samail Ophiolite, Sultanate of Oman, constrained through 14C dating and stable isotopes. Geochimica et Cosmochimica Acta, 126, pp.371-397.
Masafi	UAE	MSF 16 terrace 2	25.3131	56.1628	Y	Palaeosol		4.4	Bulk organic matter	Poz-80588			14720	110	IntCal13 (Reimer et al., 2013) and Oxcal 4.2 (Bronk and Lee, 2013)	16308-15638BC	17923	167.5	Purdue, L., Charbonnier, J., Regagnon, E., Calastrenc, C., Sagory, T., Virmoux, C., Crépy, M., Costa, S. and Benoist, A., 2019. Geoarchaeology of Holocene oasis formation, hydro-agricultural management and climate change in Masafi, southeast Arabia (UAE). Quaternary Research, 92(1), pp.109-132.
Jill	Oman	OM07-10	22.8634	57.515	Y	Spring			Travertine carbonate fragment		-27.21		2350	40	Ages published in supplementary data by author as uncalibrated 14C years	725-234BC	2429.5	122.75	Kelemen, P.B. and Matter, J., 2008. In situ carbonation of peridotite for CO2 storage. Proceedings of the National Academy of Sciences, 105(45), pp.17295-17300.
Jill	Oman	OM07-11B	22.8634	57.515	Y	Spring			Travertine carbonate fragment		-22.8		2270	30	Ages published in supplementary data by author as uncalibrated 14C years	398-208BC	2253	47.5	Kelemen, P.B. and Matter, J., 2008. In situ carbonation of peridotite for CO2 storage. Proceedings of the National Academy of Sciences, 105(45), pp.17295-17300.
Jill	Oman	OM07-14	22.8627	57.5149	Y	Spring			Travertine carbonate powder		-3.36		3670	30	Ages published in supplementary data by author as uncalibrated 14C years	2141-1951BC	3996	47.5	Kelemen, P.B. and Matter, J., 2008. In situ carbonation of peridotite for CO2 storage. Proceedings of the National Academy of Sciences, 105(45), pp.17295-17300.
"Duck" outcrop	Oman	OM07-17	22.8146	57.8381	Y	Spring			Vein carbonate powder		-0.12		5730	35	Ages published in supplementary data by author as uncalibrated 14C years	4683-4461BC	6522	55.5	Kelemen, P.B. and Matter, J., 2008. In situ carbonation of peridotite for CO2 storage. Proceedings of the National Academy of Sciences, 105(45), pp.17295-17300.
"Duck" outcrop	Oman	OM07-18	22.8146	57.8381	Y	Spring			Powder from travertine forming now		-17.19		1630	25	Ages published in supplementary data by author as uncalibrated 14C years	402-540AD	1479	34.5	Kelemen, P.B. and Matter, J., 2008. In situ carbonation of peridotite for CO2 storage. Proceedings of the National Academy of Sciences, 105(45), pp.17295-17300.
Tuf	Oman	OM07-30B	23.0994	57.9525	Y	Spring			Travertine carbonate		0.36		19850	75	Ages published in supplementary data by author as uncalibrated 14C years	21890-21416BC	23603	118.5	Kelemen, P.B. and Matter, J., 2008. In situ carbonation of peridotite for CO2 storage. Proceedings of the National Academy of Sciences, 105(45), pp.17295-17300.
Falaij	Oman	OM07-32	22.8461	58.0562	Y	Spring			Vein carbonate fragments		-7.39		7700	35	Ages published in supplementary data by author as uncalibrated 14C years	6636-6460BC	8498	44	Kelemen, P.B. and Matter, J., 2008. In situ carbonation of peridotite for CO2 storage. Proceedings of the National Academy of Sciences, 105(45), pp.17295-17300.
Falaij	Oman	OM07-34A	22.8461	58.0562	Y	Spring			Travertine carbonate powder		-11.22		16000	65	Ages published in supplementary data by author as uncalibrated 14C years	17548-17184BC	19316	91	Kelemen, P.B. and Matter, J., 2008. In situ carbonation of peridotite for CO2 storage. Proceedings of the National Academy of Sciences, 105(45), pp.17295-17300.
Falaij	Oman	OM07-34B	22.8461	58.0562	Y	Spring			Vein carbonate fragments		-6.3		6380	35	Ages published in supplementary data by author as uncalibrated 14C years	5472-5226BC	7299	61.5	Kelemen, P.B. and Matter, J., 2008. In situ carbonation of peridotite for CO2 storage. Proceedings of the National Academy of Sciences, 105(45), pp.17295-17300.
Falaij	Oman	OM07-34C	22.8461	58.0562	Y	Spring			Flake of currently forming travertine carbonate		-25.55		0		Ages published in supplementary data by author as uncalibrated 14C years	0	0	0	Kelemen, P.B. and Matter, J., 2008. In situ carbonation of peridotite for CO2 storage. Proceedings of the National Academy of Sciences, 105(45), pp.17295-17300.
Wadi Nassif	Oman	OM07-52	22.908	58.374	Y	Spring			Vein carbonate fragments		-7.34		7070	55	Ages published in supplementary data by author as uncalibrated 14C years	6062-5836BC	7899	56.5	Kelemen, P.B. and Matter, J., 2008. In situ carbonation of peridotite for CO2 storage. Proceedings of the National Academy of Sciences, 105(45), pp.17295-17300.
Khafifah-Dima	Oman	OM07-58	22.9407	58.4418	Y	Spring			Vein carbonate fragments		-4.34		10800	40	Ages published in supplementary data by author as uncalibrated 14C years	10874-10767BC	12770.5	26.75	Kelemen, P.B. and Matter, J., 2008. In situ carbonation of peridotite for CO2 storage. Proceedings of the National Academy of Sciences, 105(45), pp.17295-17300.
Wadi Dhuli	Oman	OM07-59	22.9841	58.6331	Y	Spring			Vein carbonate powder		-0.13		12100	45	Ages published in supplementary data by author as uncalibrated 14C years	12131-11860BC	13945.5	67.75	Kelemen, P.B. and Matter, J., 2008. In situ carbonation of peridotite for CO2 storage. Proceedings of the National Academy of Sciences, 105(45), pp.17295-17300.
Wadi Dhuli	Oman	dup OM07-59	22.9841	58.6331	Y	Spring			Vein carbonate powder		1.59		15450	70	Ages published in supplementary data by author as uncalibrated 14C years	16936-16701BC	18768.5	58.75	Kelemen, P.B. and Matter, J., 2008. In situ carbonation of peridotite for CO2 storage. Proceedings of the National Academy of Sciences, 105(45), pp.17295-17300.
Batin	Oman	OM07-61B	22.9256	58.6711	Y	Spring			Vein carbonate powder		-0.88		15100	65	Ages published in supplementary data by author as uncalibrated 14C years	16699-16288BC	18443.5	102.75	Kelemen, P.B. and Matter, J., 2008. In situ carbonation of peridotite for CO2 storage. Proceedings of the National Academy of Sciences, 105(45), pp.17295-17300.
Batin	Oman	OM07-61C	22.9256	58.6711	Y	Spring			Vein carbonate powder		-2.12		17550	75	Ages published in supplementary data by author as uncalibrated 14C years	19463-18998BC	21180.5	116.25	Kelemen, P.B. and Matter, J., 2008. In situ carbonation of peridotite for CO2 storage. Proceedings of the National Academy of Sciences, 105(45), pp.17295-17300.
Nizwa	Oman	NR25b	22.8652	57.5193	N	Spring			Laminated travertine terrace carbonate		-18		830	310	Uncertain whether ages calibrated or uncalibrated	500-1799AD	800.5	324.75	Clark, I.D. and Fontes, J.C., 1990. Paleoclimatic reconstruction in northern Oman based on carbonates from hyperalkaline groundwaters. Quaternary Research, 33(3), pp.320-336.
Nizwa	Oman	NR24b	22.8652	57.5193	N	Spring			Laminated travertine terrace carbonate		-21		1220	120	Uncertain whether ages calibrated or uncalibrated	600-1034AD	1133	108.5	Clark, I.D. and Fontes, J.C., 1990. Paleoclimatic reconstruction in northern Oman based on carbonates from hyperalkaline groundwaters. Quaternary Research, 33(3), pp.320-336.
Nizwa	Oman	NT6a	22.8652	57.5193	N	Spring			Laminated travertine terrace carbonate		-21.9		1410	390	Uncertain whether ages calibrated or uncalibrated	356-1298AD	1123	235.5	Clark, I.D. and Fontes, J.C., 1990. Paleoclimatic reconstruction in northern Oman based on carbonates from hyperalkaline groundwaters. Quaternary Research, 33(3), pp.320-336.
Nizwa	Oman	NR21b	22.8652	57.5193	N	Spring			Falaj carbonate		-16.1		1680	50	Uncertain whether ages calibrated or uncalibrated	248-536AD	1558	72	Clark, I.D. and Fontes, J.C., 1990. Paleoclimatic reconstruction in northern Oman based on carbonates from hyperalkaline groundwaters. Quaternary Research, 33(3), pp.320-336.
Nizwa	Oman	NR21a	22.8652	57.5193	N	Spring			Falaj carbonate		-17.1		1690	70	Uncertain whether ages calibrated or uncalibrated	235-542AD	1561.5	76.75	Clark, I.D. and Fontes, J.C., 1990. Paleoclimatic reconstruction in northern Oman based on carbonates from hyperalkaline groundwaters. Quaternary Research, 33(3), pp.320-336.
Nizwa	Oman	NR21d	22.8652	57.5193	N	Spring			Falaj carbonate		-20.1		2610	130	Uncertain whether ages calibrated or uncalibrated	1047-401BC	2674	161.5	Clark, I.D. and Fontes, J.C., 1990. Paleoclimatic reconstruction in northern Oman based on carbonates from hyperalkaline groundwaters. Quaternary Research, 33(3), pp.320-336.
Nizwa	Oman	NR21c	22.8652	57.5193	N	Spring			Falaj carbonate		-16.2		2730	140	Uncertain whether ages calibrated or uncalibrated	1284-490BC	2837	198.5	Clark, I.D. and Fontes, J.C., 1990. Paleoclimatic reconstruction in northern Oman based on carbonates from hyperalkaline groundwaters. Quaternary Research, 33(3), pp.320-336.
Nizwa	Oman	NR25a	22.8652	57.5193	N	Spring			Laminated travertine terrace carbonate		-17.9		5570	160	Uncertain whether ages calibrated or uncalibrated	4784-4048BC	6366	184	Clark, I.D. and Fontes, J.C., 1990. Paleoclimatic reconstruction in northern Oman based on carbonates from hyperalkaline groundwaters. Quaternary Research, 33(3), pp.320-336.
Nizwa	Oman	NR16f	22.8652	57.5193	N	Spring			Calcite-replaced vegetation		-10.7		6120	190	Uncertain whether ages calibrated or uncalibrated	5475-4613BC	6994	215.5	Clark, I.D. and Fontes, J.C., 1990. Paleoclimatic reconstruction in northern Oman based on carbonates from hyperalkaline groundwaters. Quaternary Research, 33(3), pp.320-336.
Nizwa	Oman	NR28d	22.8652	57.5193	N	Spring			Laminated travertine terrace carbonate		-18.5		6220	110	Uncertain whether ages calibrated or uncalibrated	5470-4851BC	7110.5	154.75	Clark, I.D. and Fontes, J.C., 1990. Paleoclimatic reconstruction in northern Oman based on carbonates from hyperalkaline groundwaters. Quaternary Research, 33(3), pp.320-336.
Nizwa	Oman	MC109a	22.8652	57.5193	N	Spring			Fracture carbonate		-0.1		6450	60	Uncertain whether ages calibrated or uncalibrated	5528-5232BC	7330	74	Clark, I.D. and Fontes, J.C., 1990. Paleoclimatic reconstruction in northern Oman based on carbonates from hyperalkaline groundwaters. Quaternary Research, 33(3), pp.320-336.
Nizwa	Oman	NT5	22.8652	57.5193	N	Spring			Calcite-replaced vegetation		-8.9		6520	200	Uncertain whether ages calibrated or uncalibrated	5837-5028BC	7382.5	202.25	Clark, I.D. and Fontes, J.C., 1990. Paleoclimatic reconstruction in northern Oman based on carbonates from hyperalkaline groundwaters. Quaternary Research, 33(3), pp.320-336.
Nizwa	Oman	NR18b	22.8652	57.5193	N	Spring			Calcite-replaced vegetation		-4		8100	140	Uncertain whether ages calibrated or uncalibrated	7469-6654BC	9011.5	203.75	Clark, I.D. and Fontes, J.C., 1990. Paleoclimatic reconstruction in northern Oman based on carbonates from hyperalkaline groundwaters. Quaternary Research, 33(3), pp.320-336.
Nizwa	Oman	NR16e	22.8652	57.5193	N	Spring			Fracture spring carbonate		-12.3		8280	90	Uncertain whether ages calibrated or uncalibrated	7518-7077BC	9247.5	110.25	Clark, I.D. and Fontes, J.C., 1990. Paleoclimatic reconstruction in northern Oman based on carbonates from hyperalkaline groundwaters. Quaternary Research, 33(3), pp.320-336.
Nizwa	Oman	NR16b	22.8652	57.5193	N	Spring			Fracture spring carbonate		-6.2		8790	160	Uncertain whether ages calibrated or uncalibrated	8279-7585BC	9882	173.5	Clark, I.D. and Fontes, J.C., 1990. Paleoclimatic reconstruction in northern Oman based on carbonates from hyperalkaline groundwaters. Quaternary Research, 33(3), pp.320-336.
Nizwa	Oman	NR16a	22.8652	57.5193	N	Spring			Fracture carbonate		-1.8		9140	330	Uncertain whether ages calibrated or uncalibrated	9266-7584BC	10375	420.5	Clark, I.D. and Fontes, J.C., 1990. Paleoclimatic reconstruction in northern Oman based on carbonates from hyperalkaline groundwaters. Quaternary Research, 33(3), pp.320-336.
Nizwa	Oman	NR16d	22.8652	57.5193	N	Spring			Fracture carbonate		-1.5		9700	280	Uncertain whether ages calibrated or uncalibrated	10052-8298BC	11125	438.5	Clark, I.D. and Fontes, J.C., 1990. Paleoclimatic reconstruction in northern Oman based on carbonates from hyperalkaline groundwaters. Quaternary Research, 33(3), pp.320-336.
Nizwa	Oman	NR18a	22.8652	57.5193	N	Spring			Fracture spring carbonate		0		9900	220	Uncertain whether ages calibrated or uncalibrated	10489-8746BC	11567.5	435.75	Clark, I.D. and Fontes, J.C., 1990. Paleoclimatic reconstruction in northern Oman based on carbonates from hyperalkaline groundwaters. Quaternary Research, 33(3), pp.320-336.
Nizwa	Oman	NR3	22.8652	57.5193	N	Spring			Calcite-replaced vegetation		-11.7		11360	90	Uncertain whether ages calibrated or uncalibrated	11469-11151BC	13260	79.5	Clark, I.D. and Fontes, J.C., 1990. Paleoclimatic reconstruction in northern Oman based on carbonates from hyperalkaline groundwaters. Quaternary Research, 33(3), pp.320-336.
Nizwa	Oman	NR16c	22.8652	57.5193	N	Spring			Fracture carbonate		-1.6		11920	500	Uncertain whether ages calibrated or uncalibrated	13583-10953BC	14218	657.5	Clark, I.D. and Fontes, J.C., 1990. Paleoclimatic reconstruction in northern Oman based on carbonates from hyperalkaline groundwaters. Quaternary Research, 33(3), pp.320-336.
Nizwa	Oman	NR10c	22.8652	57.5193	N	Spring			Fracture spring carbonate		-4.5		12530	620	Uncertain whether ages calibrated or uncalibrated	14803-11359BC	15031	861	Clark, I.D. and Fontes, J.C., 1990. Paleoclimatic reconstruction in northern Oman based on carbonates from hyperalkaline groundwaters. Quaternary Research, 33(3), pp.320-336.
Nizwa	Oman	NR9k	22.8652	57.5193	N	Spring			Laminated travertine terrace carbonate		-16.7		13040	1150	Uncertain whether ages calibrated or uncalibrated	16983-11021BC	15952	1490.5	Clark, I.D. and Fontes, J.C., 1990. Paleoclimatic reconstruction in northern Oman based on carbonates from hyperalkaline groundwaters. Quaternary Research, 33(3), pp.320-336.
Nizwa	Oman	NR9e	22.8652	57.5193	N	Spring			Laminated travertine terrace carbonate		-13.9		14340	110	Uncertain whether ages calibrated or uncalibrated	15896-15161BC	17478.5	183.75	Clark, I.D. and Fontes, J.C., 1990. Paleoclimatic reconstruction in northern Oman based on carbonates from hyperalkaline groundwaters. Quaternary Research, 33(3), pp.320-336.
Nizwa	Oman	NR6a	22.8652	57.5193	N	Spring			Non-laminated travertine terrace carbonate		-13.8		14440	610	Uncertain whether ages calibrated or uncalibrated	17092-14025BC	17508.5	766.75	Clark, I.D. and Fontes, J.C., 1990. Paleoclimatic reconstruction in northern Oman based on carbonates from hyperalkaline groundwaters. Quaternary Research, 33(3), pp.320-336.
Nizwa	Oman	NR9d	22.8652	57.5193	N	Spring			Laminated travertine terrace carbonate		-16.7		14720	560	Uncertain whether ages calibrated or uncalibrated	17306-14518BC	17862	697	Clark, I.D. and Fontes, J.C., 1990. Paleoclimatic reconstruction in northern Oman based on carbonates from hyperalkaline groundwaters. Quaternary Research, 33(3), pp.320-336.
Nizwa	Oman	NR9c	22.8652	57.5193	N	Spring			Laminated travertine terrace carbonate		-15.8		15410	120	Uncertain whether ages calibrated or uncalibrated	16976-16348BC	18612	157	Clark, I.D. and Fontes, J.C., 1990. Paleoclimatic reconstruction in northern Oman based on carbonates from hyperalkaline groundwaters. Quaternary Research, 33(3), pp.320-336.
Nizwa	Oman	NR9b	22.8652	57.5193	N	Spring			Laminated travertine terrace carbonate		-17		15830	450	Uncertain whether ages calibrated or uncalibrated	18320-16306BC	19263	503.5	Clark, I.D. and Fontes, J.C., 1990. Paleoclimatic reconstruction in northern Oman based on carbonates from hyperalkaline groundwaters. Quaternary Research, 33(3), pp.320-336.
Nizwa	Oman	NR9a	22.8652	57.5193	N	Spring			Laminated travertine terrace carbonate		-15.6		16320	530	Uncertain whether ages calibrated or uncalibrated	19224-16697BC	19910.5	631.75	Clark, I.D. and Fontes, J.C., 1990. Paleoclimatic reconstruction in northern Oman based on carbonates from hyperalkaline groundwaters. Quaternary Research, 33(3), pp.320-336.
Nizwa	Oman	NR5d	22.8652	57.5193	N	Spring			Calcite-replaced vegetation		-12.1		19140	840	Uncertain whether ages calibrated or uncalibrated	23398-19262BC	23280	1034	Clark, I.D. and Fontes, J.C., 1990. Paleoclimatic reconstruction in northern Oman based on carbonates from hyperalkaline groundwaters. Quaternary Research, 33(3), pp.320-336.
Mundafan	Saudi Arabia	21.2 37	18.5	45.36	Y	Lacustrine	Lake	0.15	Phytoclast	ETH-38514	-22.6	1.1	7420	35	IntCal09 curve	6394-6225BC	8260	85	Rosenberg, T.M., Preusser, F., Fleitmann, D., Schwalb, A., Penkman, K., Schmid, T.W., Al-Shanti, M.A., Kadi, K. and Matter, A., 2011. Humid periods in southern Arabia: windows of opportunity for modern human dispersal. Geology, 39(12), pp.1115-1118.
Mundafan	Saudi Arabia	21.2 33	18.5	45.36	Y	Lacustrine	Lake	0.6	Phytoclast	ETH-37794	-25.6	1.1	7755	40	IntCal09 curve	6646-6478BC	8512	84	Rosenberg, T.M., Preusser, F., Fleitmann, D., Schwalb, A., Penkman, K., Schmid, T.W., Al-Shanti, M.A., Kadi, K. and Matter, A., 2011. Humid periods in southern Arabia: windows of opportunity for modern human dispersal. Geology, 39(12), pp.1115-1118.
Mundafan	Saudi Arabia	21.2 29	18.5	45.36	Y	Lacustrine	Lake	0.85	Phytoclast	ETH-37793	-23.6	1.1	8255	45	IntCal09 curve	7466-7080BC	9223	193	Rosenberg, T.M., Preusser, F., Fleitmann, D., Schwalb, A., Penkman, K., Schmid, T.W., Al-Shanti, M.A., Kadi, K. and Matter, A., 2011. Humid periods in southern Arabia: windows of opportunity for modern human dispersal. Geology, 39(12), pp.1115-1118.
Mundafan	Saudi Arabia	21.2 25	18.5	45.36	Y	Lacustrine	Lake	1.3	Phytoclast	ETH-38512	-24	1.1	8710	35	IntCal09 curve	7936-7596BC	9716	170	Rosenberg, T.M., Preusser, F., Fleitmann, D., Schwalb, A., Penkman, K., Schmid, T.W., Al-Shanti, M.A., Kadi, K. and Matter, A., 2011. Humid periods in southern Arabia: windows of opportunity for modern human dispersal. Geology, 39(12), pp.1115-1118.
Mundafan	Saudi Arabia	21.2 23	18.5	45.36	Y	Lacustrine	Lake	1.5	Phytoclast	ETH-38511	-23.8	1.1	8685	35	IntCal09 curve	7785-7591BC	9638	97	Rosenberg, T.M., Preusser, F., Fleitmann, D., Schwalb, A., Penkman, K., Schmid, T.W., Al-Shanti, M.A., Kadi, K. and Matter, A., 2011. Humid periods in southern Arabia: windows of opportunity for modern human dispersal. Geology, 39(12), pp.1115-1118.
Mundafan	Saudi Arabia	21.1 16	18.55	45.4	Y	Lacustrine	Lake	1.1	Phytoclast	ETH-37792	-23	1.1	8300	45	IntCal09 curve	7491-7183BC	9287	154	Rosenberg, T.M., Preusser, F., Fleitmann, D., Schwalb, A., Penkman, K., Schmid, T.W., Al-Shanti, M.A., Kadi, K. and Matter, A., 2011. Humid periods in southern Arabia: windows of opportunity for modern human dispersal. Geology, 39(12), pp.1115-1118.
Mundafan	Saudi Arabia	22.3 13	18.55	45.34	Y	Lacustrine	Lake	0.4	Phytoclast	ETH-37906	-25.7	1.1	7030	40	IntCal09 curve	6006-5902BC	7854	102	Rosenberg, T.M., Preusser, F., Fleitmann, D., Schwalb, A., Penkman, K., Schmid, T.W., Al-Shanti, M.A., Kadi, K. and Matter, A., 2011. Humid periods in southern Arabia: windows of opportunity for modern human dispersal. Geology, 39(12), pp.1115-1118.
Mundafan	Saudi Arabia	23.2 10	18.54	45.37	Y	Lacustrine	Lake	0.2	Phytoclast	ETH-37907	-23.5	1.4	7325	50	IntCal09 curve	6356-6066BC	8161	145	Rosenberg, T.M., Preusser, F., Fleitmann, D., Schwalb, A., Penkman, K., Schmid, T.W., Al-Shanti, M.A., Kadi, K. and Matter, A., 2011. Humid periods in southern Arabia: windows of opportunity for modern human dispersal. Geology, 39(12), pp.1115-1118.
Arda	Yemen	Wadi Erda C8 base	16.155	49.3	Y	Fluvial		9.2	Charcoal from channel	Poz-36854			5970	50		4987-4724BC	6806	132	Berger, J.F., Bravard, J.P., Purdue, L., Benoist, A., Mouton, M. and Braemer, F., 2012. Rivers of the Hadramawt watershed (Yemen) during the Holocene: Clues of late functioning. Quaternary International, 266, pp.142-161.
Arda	Yemen	Wadi Erda C10-4	16.155	49.3	Y	Fluvial		3.5	Charcoal from channel	Lyon-4944(SacA-10362)			5335	35		4318-4049BC	6134	135	Berger, J.F., Bravard, J.P., Purdue, L., Benoist, A., Mouton, M. and Braemer, F., 2012. Rivers of the Hadramawt watershed (Yemen) during the Holocene: Clues of late functioning. Quaternary International, 266, pp.142-161.
Arda	Yemen	Wadi Erda C11-1	16.155	49.3	Y	Fluvial			Charcoal dispersed in alluvia	Lyon-4268(SacA-7914			5890	40		4888-4621BC	6705	134	Berger, J.F., Bravard, J.P., Purdue, L., Benoist, A., Mouton, M. and Braemer, F., 2012. Rivers of the Hadramawt watershed (Yemen) during the Holocene: Clues of late functioning. Quaternary International, 266, pp.142-161.
Masila	Yemen	Wadi Masila HDOR 1213-C3-C4	16.05	49.72	Y	Fluvial		11	Charcoal dispersed in alluvia	Lyon-4268(SacA-7914)			4090	30		2858-2496BC	4627	181	Berger, J.F., Bravard, J.P., Purdue, L., Benoist, A., Mouton, M. and Braemer, F., 2012. Rivers of the Hadramawt watershed (Yemen) during the Holocene: Clues of late functioning. Quaternary International, 266, pp.142-161.
Masila	Yemen	Wadi Masila HDOR 1213-C2-4	16.05	49.72	Y	Fluvial		3.5	Charcoal in bed at soil surface	Poz-35750			2500	40		786-478BC	2582	154	Berger, J.F., Bravard, J.P., Purdue, L., Benoist, A., Mouton, M. and Braemer, F., 2012. Rivers of the Hadramawt watershed (Yemen) during the Holocene: Clues of late functioning. Quaternary International, 266, pp.142-161.
Masila	Yemen	Wadi Masila HDOR 1213-C2-3	16.05	49.72	Y	Fluvial		5	Charcoal bed in alluvia	Poz-35609			3175	30		1505-1401BC	3403	52	Berger, J.F., Bravard, J.P., Purdue, L., Benoist, A., Mouton, M. and Braemer, F., 2012. Rivers of the Hadramawt watershed (Yemen) during the Holocene: Clues of late functioning. Quaternary International, 266, pp.142-161.
Masila	Yemen	Wadi Masila HDOR 1213-C2-1	16.05	49.72	Y	Palaeosol			Charcoal dispersed in soil	Poz-35608			2550	60		814-425BC	2570	195	Berger, J.F., Bravard, J.P., Purdue, L., Benoist, A., Mouton, M. and Braemer, F., 2012. Rivers of the Hadramawt watershed (Yemen) during the Holocene: Clues of late functioning. Quaternary International, 266, pp.142-161.
Masila	Yemen	Wadi Masila HDOR 1213-C2-5	16.05	49.72	Y	Fluvial		2	Charcoal bed in alluvia	Poz-35610			1900	40		26-234AD	1820	104	Berger, J.F., Bravard, J.P., Purdue, L., Benoist, A., Mouton, M. and Braemer, F., 2012. Rivers of the Hadramawt watershed (Yemen) during the Holocene: Clues of late functioning. Quaternary International, 266, pp.142-161.
Bayt Nahmi	Yemen	179761	14.4167	44.5167	Y	Lacustrine	Wetland	0.7	Shell	Beta 179761			3850	40		6360-6100BC	4280	130	Davies, C.P., 2006. Holocene paleoclimates of southern Arabia from lacustrine deposits of the Dhamar highlands, Yemen. Quaternary Research, 66(3), pp.454-464.
Bayt Nahmi	Yemen	179762	14.4167	44.5167	Y	Lacustrine	Wetland	1	Shell	Beta 179762			6870	40		9741-9564BC	7703	89	Davies, C.P., 2006. Holocene paleoclimates of southern Arabia from lacustrine deposits of the Dhamar highlands, Yemen. Quaternary Research, 66(3), pp.454-464.
Bayt Nahmi	Yemen	179763	14.4167	44.5167	Y	Lacustrine	Wetland	1.7	Shell	Beta 179763			7570	40		10396-10169BC	8333	114	Davies, C.P., 2006. Holocene paleoclimates of southern Arabia from lacustrine deposits of the Dhamar highlands, Yemen. Quaternary Research, 66(3), pp.454-464.
Zebl 2	Yemen	179767	14.2833	44.5833	Y	Lacustrine	Wetland	0.3	Shell	Beta 179767			8280	40		11376-11078BC	9277	149	Davies, C.P., 2006. Holocene paleoclimates of southern Arabia from lacustrine deposits of the Dhamar highlands, Yemen. Quaternary Research, 66(3), pp.454-464.
Zebl 2	Yemen	179769	14.2833	44.5833	Y	Palaeosol		0.55	Bulk organic matter	Beta 179769			7180	40		10110-9824BC	8017	143	Davies, C.P., 2006. Holocene paleoclimates of southern Arabia from lacustrine deposits of the Dhamar highlands, Yemen. Quaternary Research, 66(3), pp.454-464.
Zebl 2	Yemen	179768	14.2833	44.5833	Y	Palaeosol		0.75	Bulk organic matter	Beta 179768			8920	50		12170-11772BC	10021	199	Davies, C.P., 2006. Holocene paleoclimates of southern Arabia from lacustrine deposits of the Dhamar highlands, Yemen. Quaternary Research, 66(3), pp.454-464.
Sedd Adhra'ah 2	Yemen	179766	14.35	44.6333	Y	Palaeosol		2.15	Bulk organic matter	Beta 179766			6430	40		9375-9222BC	7349	77	Davies, C.P., 2006. Holocene paleoclimates of southern Arabia from lacustrine deposits of the Dhamar highlands, Yemen. Quaternary Research, 66(3), pp.454-464.
Sedd Adhra'ah 2	Yemen	178765	14.35	44.6333	Y	Palaeosol		2.5	Bulk organic matter	Beta 179765			8820	40		12097-11640BC	9919	229	Davies, C.P., 2006. Holocene paleoclimates of southern Arabia from lacustrine deposits of the Dhamar highlands, Yemen. Quaternary Research, 66(3), pp.454-464.
Sedd Adhra'ah 2	Yemen	123279	14.35	44.6333	Y	Palaeosol		2.75	Bulk organic matter	Beta 123279			9240	60		12515-12200BC	10407	158	Davies, C.P., 2006. Holocene paleoclimates of southern Arabia from lacustrine deposits of the Dhamar highlands, Yemen. Quaternary Research, 66(3), pp.454-464.
Tayma paleolake	Saudi Arabia	AMS_20	27.6667	38.5		Lacustrine		65-74.5	75% pollen	Poz-62344			4345	35		4845-5033	4914	47	Neugebauer et al., 2022. The unexpectedly short Holocene Humid Period in Northern Arabia. Communication earth &environment (3) 47.
Tayma paleolake	Saudi Arabia	AMS_21	27.6667	38.5		Lacustrine		3-12	80% pollen	Poz-62562			4360	40		4849-5039	4927	61	Neugebauer et al., 2022. The unexpectedly short Holocene Humid Period in Northern Arabia. Communication earth &environment (3) 47.
Tayma paleolake	Saudi Arabia	AMS_22	27.6667	38.5		Lacustrine		12-22	85% pollen	Poz-62345			4200	40		4588-4849	4730	69	Neugebauer et al., 2022. The unexpectedly short Holocene Humid Period in Northern Arabia. Communication earth &environment (3) 47.
Tayma paleolake	Saudi Arabia	AMS_3	27.6667	38.5		Lacustrine		11-18	60% pollen	Poz-55862			5010	50		5645-5900	5750	77	Neugebauer et al., 2022. The unexpectedly short Holocene Humid Period in Northern Arabia. Communication earth &environment (3) 47.
Tayma paleolake	Saudi Arabia	AMS_23	27.6667	38.5		Lacustrine		43-53	80% pollen	Poz-62553			4780	50		5327-5604	5514	71	Neugebauer et al., 2022. The unexpectedly short Holocene Humid Period in Northern Arabia. Communication earth &environment (3) 47.
Tayma paleolake	Saudi Arabia	AMS_2	27.6667	38.5		Lacustrine		88-93	50% pollen	UGAMS-12598			4240	45		4619-4873	4798	75	Neugebauer et al., 2022. The unexpectedly short Holocene Humid Period in Northern Arabia. Communication earth &environment (3) 47.
Tayma paleolake	Saudi Arabia	AMS_4	27.6667	38.5		Lacustrine		64-68	plant fibre fragment	Poz-55866			4360	100		4651-5306	4976	158	Neugebauer et al., 2022. The unexpectedly short Holocene Humid Period in Northern Arabia. Communication earth &environment (3) 47.
Tayma paleolake	Saudi Arabia	AMS_30	27.6667	38.5		Lacustrine		67-77	70% pollen	Poz-62556			5240	35		5918-6177	5986	70	Neugebauer et al., 2022. The unexpectedly short Holocene Humid Period in Northern Arabia. Communication earth &environment (3) 47.
Tayma paleolake	Saudi Arabia	AMS_31	27.6667	38.5		Lacustrine		9-18	70% pollen	Poz-62347			5660	30		6324-6503	6440	35	Neugebauer et al., 2022. The unexpectedly short Holocene Humid Period in Northern Arabia. Communication earth &environment (3) 47.
Tayma paleolake	Saudi Arabia	AMS_43	27.6667	38.5		Lacustrine		19-25	60% pollen	Poz-79480			6275	35		7030-7275	7212	42	Neugebauer et al., 2022. The unexpectedly short Holocene Humid Period in Northern Arabia. Communication earth &environment (3) 47.
Tayma paleolake	Saudi Arabia	AMS_53	27.6667	38.5		Lacustrine		58-63	70% pollen	Poz-87384			6090	40		6803-7156	6957	77	Neugebauer et al., 2022. The unexpectedly short Holocene Humid Period in Northern Arabia. Communication earth &environment (3) 47.
Tayma paleolake	Saudi Arabia	AMS_44	27.6667	38.5		Lacustrine		29-36	85% pollen	Poz-79481			6420	35		7278-7422	7357	42	Neugebauer et al., 2022. The unexpectedly short Holocene Humid Period in Northern Arabia. Communication earth &environment (3) 47.
Tayma paleolake	Saudi Arabia	AMS_32	27.6667	38.5		Lacustrine		43-49	95% pollen	Poz-62557			5430	40		6126-6303	6238	45	Neugebauer et al., 2022. The unexpectedly short Holocene Humid Period in Northern Arabia. Communication earth &environment (3) 47.
Tayma paleolake	Saudi Arabia	AMS_1a	27.6667	38.5		Lacustrine		2-5	55% pollen	UGAMS-12596			5900	55		6567-6883	6723	68	Neugebauer et al., 2022. The unexpectedly short Holocene Humid Period in Northern Arabia. Communication earth &environment (3) 47.
Tayma paleolake	Saudi Arabia	AMS_1b	27.6667	38.5		Lacustrine		2-5	70% charred plant particles	UGAMS-12597			4500	40		4982-5305	5163	84	Neugebauer et al., 2022. The unexpectedly short Holocene Humid Period in Northern Arabia. Communication earth &environment (3) 47.
Tayma paleolake	Saudi Arabia	AMS_33	27.6667	38.5		Lacustrine		49-63	80% pollen	Poz-62559			5435	35		6187-6296	6240	35	Neugebauer et al., 2022. The unexpectedly short Holocene Humid Period in Northern Arabia. Communication earth &environment (3) 47.
Tayma paleolake	Saudi Arabia	AMS_5a	27.6667	38.5		Lacustrine		91-95	80% pollen	Poz-54258			5440	100		5951-6414	6224	118	Neugebauer et al., 2022. The unexpectedly short Holocene Humid Period in Northern Arabia. Communication earth &environment (3) 47.
Tayma paleolake	Saudi Arabia	AMS_34	27.6667	38.5		Lacustrine		78-88	85% pollen	Poz-62560			6000	50		6720-6975	6840	66	Neugebauer et al., 2022. The unexpectedly short Holocene Humid Period in Northern Arabia. Communication earth &environment (3) 47.
Tayma paleolake	Saudi Arabia	AMS_6	27.6667	38.5		Lacustrine		0-9	80% pollen	Poz-55863			6880	40		7620-7818	7712	44	Neugebauer et al., 2022. The unexpectedly short Holocene Humid Period in Northern Arabia. Communication earth &environment (3) 47.
Tayma paleolake	Saudi Arabia	AMS_7	27.6667	38.5		Lacustrine		13-20	50% pollen	Poz-55864			7080	50		7796-8001	7903	49	Neugebauer et al., 2022. The unexpectedly short Holocene Humid Period in Northern Arabia. Communication earth &environment (3) 47.
Tayma paleolake	Saudi Arabia	AMS_8a	27.6667	38.5		Lacustrine		48-50	50% pollen	Poz-54259			7100	50		7835-8014	7931	49	Neugebauer et al., 2022. The unexpectedly short Holocene Humid Period in Northern Arabia. Communication earth &environment (3) 47.
Tayma paleolake	Saudi Arabia	AMS_26	27.6667	38.5		Lacustrine		24-34	70% pollen	Poz-62561			6950	50		7680-7925	7780	61	Neugebauer et al., 2022. The unexpectedly short Holocene Humid Period in Northern Arabia. Communication earth &environment (3) 47.
Tayma paleolake	Saudi Arabia	AMS_40	27.6667	38.5		Lacustrine		47-48	mollusc	Poz62348			8910	70		9772-10221	10022	122	Neugebauer et al., 2022. The unexpectedly short Holocene Humid Period in Northern Arabia. Communication earth &environment (3) 47.
Tayma paleolake	Saudi Arabia	AMS_47a	27.6667	38.5		Lacustrine		14.5-20.5	mollusc	Poz-79041			9110	50		10408-10195	10263	61	Neugebauer et al., 2022. The unexpectedly short Holocene Humid Period in Northern Arabia. Communication earth &environment (3) 47.
Tayma paleolake	Saudi Arabia	AMS_47	27.6667	38.5		Lacustrine		66.5-72	50% pollen	Poz-79427			7450	60		8171-8385	8272	62	Neugebauer et al., 2022. The unexpectedly short Holocene Humid Period in Northern Arabia. Communication earth &environment (3) 47.
Tayma paleolake	Saudi Arabia	AMS_54	27.6667	38.5		Lacustrine		1-5	80% pollen	Poz-87385			6670	35		7476-7595	7538	31	Neugebauer et al., 2022. The unexpectedly short Holocene Humid Period in Northern Arabia. Communication earth &environment (3) 47.
Tayma paleolake	Saudi Arabia	AMS_50	27.6667	38.5		Lacustrine		38.5-45.5	50% pollen	Poz-79482			8270	50		9091-9430	9265	93	Neugebauer et al., 2022. The unexpectedly short Holocene Humid Period in Northern Arabia. Communication earth &environment (3) 47.
Tayma paleolake	Saudi Arabia	AMS_19	27.6667	38.5		Lacustrine		87-90	50% pollen	Poz-55868			7590	40		8341-8453	8395	28	Neugebauer et al., 2022. The unexpectedly short Holocene Humid Period in Northern Arabia. Communication earth &environment (3) 47.
Tayma paleolake	Saudi Arabia	AMS_14c	27.6667	38.5		Lacustrine		0-4	60% charred plant particles	Poz-55870			7390	60		8045-8347	8226	80	Neugebauer et al., 2022. The unexpectedly short Holocene Humid Period in Northern Arabia. Communication earth &environment (3) 47.
Tayma paleolake	Saudi Arabia	AMS_14p	27.6667	38.5		Lacustrine		0-4	80% pollen	Poz-55869			7660	40		8393-8540	8449	42	Neugebauer et al., 2022. The unexpectedly short Holocene Humid Period in Northern Arabia. Communication earth &environment (3) 47.
Tayma paleolake	Saudi Arabia	AMS_35	27.6667	38.5		Lacustrine		44-54.5	80% pollen	Poz-62563			7670	70		8375-8591	8470	60	Neugebauer et al., 2022. The unexpectedly short Holocene Humid Period in Northern Arabia. Communication earth &environment (3) 47.
Tayma paleolake	Saudi Arabia	AMS_16.1 NPP	27.6667	38.5		Lacustrine		67-69	75% non-pollen palynomorphs	Poz-55871			8440	80		9265-9549	9450	82	Neugebauer et al., 2022. The unexpectedly short Holocene Humid Period in Northern Arabia. Communication earth &environment (3) 47.
Tayma paleolake	Saudi Arabia	AMS_16.1 Ruppia	27.6667	38.5		Lacustrine		67-69	6 Ruppia seeds	Poz-55872			8280	50		9095-9436	9283	92	Neugebauer et al., 2022. The unexpectedly short Holocene Humid Period in Northern Arabia. Communication earth &environment (3) 47.
Tayma paleolake	Saudi Arabia	AMS_16.2	27.6667	38.5		Lacustrine		67-69	80% pollen	Poz-55874			7880	70		8549-8981	8716	124	Neugebauer et al., 2022. The unexpectedly short Holocene Humid Period in Northern Arabia. Communication earth &environment (3) 47.
Tayma paleolake	Saudi Arabia	AMS_36	27.6667	38.5		Lacustrine		66-76	50% pollen	Poz-62564			7940	60		8610-8992	8799	110	Neugebauer et al., 2022. The unexpectedly short Holocene Humid Period in Northern Arabia. Communication earth &environment (3) 47.
Tayma paleolake	Saudi Arabia	AMS_36c	27.6667	38.5		Lacustrine		66-76	90% charred plant particles	Poz-62566			8330	80		9500-9092	9333	107	Neugebauer et al., 2022. The unexpectedly short Holocene Humid Period in Northern Arabia. Communication earth &environment (3) 47.
Tayma paleolake	Saudi Arabia	AMS_17	27.6667	38.5		Lacustrine		89-95	35% pollen, 35% tissues	Poz-55875			7410	60		8050-8374	8247	73	Neugebauer et al., 2022. The unexpectedly short Holocene Humid Period in Northern Arabia. Communication earth &environment (3) 47.
Tayma paleolake	Saudi Arabia	S1-tephra*	27.6667	38.5		Lacustrine		25-30	terrestrial plant remains	-/-			8049	49		8725-9090	8939	83	Neugebauer et al., 2022. The unexpectedly short Holocene Humid Period in Northern Arabia. Communication earth &environment (3) 47.

## Sheet: Supplmentary data 3
ETH nr.	sample label #	Lat.	Long	Dated material	14C counts	12C (µA)	14C/12C (10-12)	+- (%)	13C/12C (%)	sigma(%)	F14C	+- (%)	sig (%)	age (y)	+-(y)	1 sigma age (cal yr BP)	Relative area under probability distribution (%)	Calibration software:	Calib 8.20	Stuiver, M., and Reimer, P.J., 1993, Radiocarbon, 35, 215-230.
125611.1.1	PA-21	21.877622°	49.674793°	Bulk sediment (TOC)	12936	6.13032	0.428777	0.879282	1.09496	0.0472835	0.377611	1.07118	0.894642	7823.19	86.0472	8514 - 8724	83.2	Calibration curve:	IntCal20
125612.1.1	PA-22	21.877622°	49.674793°	Bulk sediment (TOC)	13127	6.42416	0.415203	0.872862	1.09503	0.0491284	0.365399	1.06689	0.970926	8087.27	85.7027	8971 - 9132	60.3
125613.1.1	PA-26	21.893520°	49.702906°	Bulk sediment (TOC)	13497	6.45701	0.441334	0.860817	1.0925	0.0409689	0.390628	1.05453	0.831639	7550.96	84.71	8305 - 8421	76.4
125614.1.1	PA-27	21.893576°	49.701869°	Bulk sediment (TOC)	15077	6.02341	0.50235	0.81447	1.09805	0.0485162	0.441077	1.01181	0.856319	6575.24	81.2781	7424 - 7517	76.4
125615.1.1	PA-29	21.935878°	49.740478°	Bulk sediment (TOC)	13354	6.47573	0.413845	0.865413	1.0936	0.0464532	0.365133	1.0607	0.93191	8093.12	85.2053	8973 - 9136	63.6
125616.1.1	PA-30	21.935878°	49.740478°	Bulk sediment (TOC)	11960	6.02764	0.398193	0.914451	1.09388	0.0430166	0.350888	1.10405	0.938501	8412.79	88.6875	9401 - 9529	75
125617.1.1	PA-34	21.923916°	49.736884°	Bulk sediment (TOC)	6233	5.69374	0.494299	1.26667	1.08469	0.0124614	0.44465	1.41249	1.21277	6510.43	113.464	7319 - 7509	94
125618.1.1	PA-35	21.923916°	49.736884°	Bulk sediment (TOC)	11695	5.96501	0.408606	0.924752	1.09269	0.0471093	0.361024	1.11192	0.876864	8184.03	89.3196	9016 - 9151	58.3
125619.1.1	PA-36	21.923916°	49.736884°	Bulk sediment (TOC)	13049	6.0375	0.439178	0.875467	1.09136	0.0327108	0.389492	1.06711	0.91906	7574.33	85.7202	8316 - 8453	84.9
125620.1.1	PA-37	22.031781°	49.815347°	Bulk sediment (TOC)	7585	5.66045	0.558582	1.14826	1.08505	0.0113761	0.503041	1.30062	1.16912	5519.3	104.478	6262 - 6408	75.4
125621.1.1	PA-41	22.032295°	49.813318°	Bulk sediment (TOC)	11605	6.26118	0.386288	0.928331	1.0955	0.0564839	0.339194	1.11726	0.974374	8685.07	89.7488	9540 - 9767	97.7
125622.1.1	PA-43	22.059216°	49.829890°	Bulk sediment (TOC)	13521	6.75846	0.411642	0.860052	1.09563	0.0369254	0.36181	1.05637	0.806338	8166.56	84.8572	9010 - 9145	63.5
ETH nr.	sample label				14C counts	12C (µA)	14C/12C (10-12)	+- (%)	13C/12C (%)	sigma(%)	F14C	+- (%)	sig (%)	age (y)	+-(y)
128599.1.1	PA-27-m	21.893576°	49.701869°	Shell	19422	6.36121	0.545415	0.717621	1.09891	0.0157168	0.460593	0.867478	0.786098	6227.45	69.6839	7012 - 7128	63.1
128600.1.1	PA-24	21.877622°	49.674793°	Shell	17571	5.61722	0.529659	0.754466	1.09154	0.0233648	0.453194	0.899521	0.790959	6357.53	72.2579	7245 - 7331	61.6
128601.1.1	PA-43-m	22.059216°	49.829890°	Shell	15654	6.00232	0.446275	0.799321	1.09132	0.0168066	0.381157	0.942668	0.931805	7748.1	75.7238	8447 - 8592	100
128602.1.1	PA-20	21.877622°	49.674793°	Shell	18283	5.95368	0.542632	0.739632	1.09399	0.0134057	0.46235	0.8863	0.694157	6196.86	71.1958	6995 - 7142	82.1
128603.1.1	PA-37-m	22.031781°	49.815347°	Shell	16407	5.91408	0.46975	0.780766	1.08714	0.0196399	0.404584	0.925112	0.748924	7268.95	74.3135	8068 - 8171	70.5

## Sheet: Supplementary data 4
sample code	sample namne	Lat.	Long.	87Sr/86Sr	uncerntainty	143Nd/144Nd	epsilon Nd	uncertainty
14	PA21	21.877622°	49.674793°	0.707117	2.34217e-05	0.512519	-2.31542	0.23
14	PA21	21.877622°	49.674793°	0.707125	2.34217e-05	0.512523	-2.24915	0.23
15	PA25	21.877622°	49.674793°	0.711507	2.34217e-05	0.512278	-7.02145	0.23
15	PA25	21.877622°	49.674793°	0.711464	2.34217e-05	0.51228	-6.99274	0.23
16	PA27	21.893576°	49.701869°	0.70766	1.7e-05	0.512471	-3.26001	0.23
16	PA27	21.893576°	49.701869°	0.707668	1.7e-05	0.512472	-3.2359	0.23
17	PA32	21.935878°	49.740478°	0.709999	1.7e-05	0.512367	-5.28309	0.23
17	PA32	21.935878°	49.740478°	0.709967	1.7e-05	0.512376	-5.11097	0.23
18	PA37B	22.031781°	49.815347°	0.714672	2.34217e-05	0.512245	-7.67372	0.23
18	PA37B	22.031781°	49.815347°	0.71469	2.34217e-05	0.512242	-7.72301	0.23
